# Supplementary material for: Genome Partitioner: A web tool for multi-level partitioning of large-scale DNA constructs for synthetic biology applications
Source: PLoS One. 2017 May 22;12(5):e0177234. doi: 10.1371/journal.pone.0177234 (PMC5439662; doi:10.1371/journal.pone.0177234)
Supplement: S1 File — Worksheet A lists the parameters used by the Genome Partitioner to assess the de novo assembly feasibility of all sequenced bacterial genomes. Worksheet B lists the partitioning and assembly analysis using an equidistant partitioning mode without optimization of sequence overlaps between adjacent assembly parts. Worksheet C lists the results obtained from the partitioning and assembly analysis using an optimized partitioning mode with optimization of sequence overlaps between adjacent assembly parts by the Genome Partitioner algorithm. (XLSX) [file pone.0177234.s004.xlsx]

## Sheet: Descripion_of_S1_File
Data_SI contains following tables:
Worksheet A	Partitioning parameters used for the insilico analysis of assembly constraints across bacterial genomes
Worksheet B	in silico analysis of assembly constraints across bacterial genomes without performing partitining optimization by the Genome Partitioner algorithm
Worksheet C	in-silico analysis of assembly constraints across bacterial genomes upon partitining optimization by the Genome Partitioner algorithm
Worksheet A
Column:	Description:
Parameter_name
Standard_Value
Comment
Worksheet B and C
Column:	Description:
Organism	species name, isolate
UID_(uniq_identifier)	NCBI accession ID
Genbank_ID	Genbank accession ID
Genome_Size [bp]	Size of Genome in bp
GC_content_Global	GC content of genome
Cumulative_synthesis_of_segments	Sequences to synthesize when starting assembly at the segment level
Cumulative_synthesis_of_blocks	Sequences to synthesize when starting assembly at the block level
Cumulative_synthesis_of_subblocks	Sequences to synthesize when starting assembly at the subblock level
Number_of_segments	Number of segments generated by the Genome Partitioner algorithm
Number_of_blocks	Number of blocks generated by the Genome Partitioner algorithm
Number_of_subblocks	Number of subblocks generated by the Genome Partitioner algorithm
Minimal_segment_length_[bp]	Minimal segment size
Mean_segment_length_[bp]	Mean segment size
Maximal_segment_length_[bp]	Maximal segment size
Minimal_block_length_[bp]	Minimal block size
Mean_block_length_[bp]	Mean block size
Maximal_block_length_[bp]	Maximal block size
Variance_of_block_size_[bp]	Variance of blocks across entire partitioning
Minimal_subblock_length_[bp]	Minimal subblock size
Mean_subblock_length_[bp]	Mean subblock size
Maximal_subblock_length_[bp]	Maximal subblock size
Variance_of_subblock_size_[bp]	Variance of subblocks across entire partitioning
Hairpins_within_overlaps	Number of hairpins > 8bp detected within overlap sequences
Direct_repeats_within_overlaps	Number of direct repeats > 8bp detected within overlap sequences
Non-unique_overlaps_(sequences_>8bp)	Number of sequence substrings > 8 bp that occuremultiple times within overlap regions
Segments_passed	Total numbers of segments that can be risc-free assembled from subblocks
Segments_failed	Total numbers of segments that can not be assembled from subblocks due to assembly constrints within overlap regions
Cumulative_sequences_passing	Cumulative length of sequences that can be assembled
Cumulative_sequences_failing	Cummulatie length of sequences that can not be reliably assembled

## Sheet: Worksheet A
Table_S1: Partitioning parameters used for the insilico analysis of assembly constraints across bacterial genomes
Parameter_name	Standard_Value	Comment
segmentsize [bp]	20000	The segment size defines the length of DNA segments at the highestassembly level. DNA segment size should be in the range 10’000 to 50’000 bp. If the user provides a small DNA design it is possible to omit partitioning into segments by specifying a segment size equals to the length of the DNA design.
overlap_segment [bp]	120	Allows to specify the length of homology regions between adjacent segment required for higher-order assembly in yeast. Segment overlapmust be in range 35-250bp.
blocksize [bp]	4000	The block size defines the length of DNA blocks at the intermediateassembly level. DNA Block size should be in the range 2’000 to 5’000 bp.
overlap_blocks [bp]	80	Allows to specify the length of homology regions betweenadjacent block required yeast recombination based assembly or whenusing in in vitro assembly protocols. Block overlap must be in range 15-200bp.
subblocksize [bp]	1000	The subblock size defines the length of DNA subblocks at the lowestassembly level. DNA sublock size should be in the range 500 to 1’500 bp.
overlap_subblocks [bp]	35	Allows to specify the length of homology regions betweenadjacent block required yeast recombination based assembly or whenusing in in vitro assembly protocols. Block overall must be in range 15-100bp.
block_adapter_left	CGAGTTTTGGGGAGACGACCATATGGCTCTTCA	The block 5’ adapter specifies a terminal adapter sequence that will be appended to the 5’ end of each block. The adapter sequenceshould contain short regions of homology to the integration site of thedestination vector to permit assembly of multiple DNA subblocks intoblocks cloned into a vector backbone. In addition, the block 5’adaptersequences should contain a restriction enzyme recognition si…
block_adapter_right	GAAGAGCGCTAGCTGCAGCCCGGGGGATCCAC	The block 3’ adapter specifies a terminal adapter sequence that will be appended to the 3’ end of each block. The adapter sequenceshould contain a restriction enzyme recognition site ideallyof a type IIS restriction enzyme to permit scarless release of assembledblocks form the cloning vector. In addition, the adapter sequence should contain short regions of homology to permit assembly of multiple…
subblock_adapter_left	GAAGACAA	The subblock 5’ adapter specifies a terminal adapter sequence that will be appended to the 5’ end of each subblock. The adapter sequenceshould contain a restriction enzyme recognition site ideallyof a type IIS restriction enzyme to permit scarless release of subblocksfrom plasmids provided by commercial providers of de novo DNA.Maximal length permitted for subblock 5’ adapter sequences is 80 bp.T…
subblock_adapter_right	TTGTCTTC	The subblock 3’ adapter specifies a terminal adapter sequence that will be appended to the 3’ end of each subblock. The adapter sequenceshould contain a restriction enzyme recognition site ideallyof a type IIS restriction enzyme to permit scarless release of subblocksfrom plasmids provided by commercial providers of de novo DNA.Maximal length permitted for subblock 3’ adapter sequences is 80 bp.T…
segment_adapter_left	CGGATTTCAATAGCTGATATAGCGAATCACCGAGATTAATTAA	The segment 5’ adapter specifies a terminal adapter sequence that will be appended to the 5’ end of each segment. The adapter sequenceshould contain short regions of homology to the integration site of theyeast destination vector to permit assembly of multiple DNA blocks intosegments cloned into a vector backbone. In addition, the segment 5’adaptersequences should contain a restriction enzyme rec…
segment_adapter_right	GTTTAAACGATACTAGATGTATAATGTCCGCCATGCAGACGAA	The segment 3’ adapter specifies a terminal adapter sequence that will be appended to the 3’ end of each segment. The adapter sequenceshould contain a restriction enzyme recognition site ideallyof a type IIS restriction enzyme to permit scarless release of assembledsegments form the cloning vector. In addition, the adapter sequence should contain short regions of homology to the integration site …

## Sheet: Worksheet B
Table_S2: Prevalence of assembly constraints using equidistant partitioning without overlap optimization
Organism	UID_(uniq_identifier)	Genbank_ID	Genome_Size [bp]	GC_content_Global	Cumulative_synthesis_of_segments	Cumulative_synthesis_of_blocks	Cumulative_synthesis_of_subblocks	Number_of_segments	Number_of_blocks	Number_of_subblocks	Minimal_segment_length_[bp]	Mean_segment_length_[bp]	Maximal_segment_length_[bp]	Minimal_block_length_[bp]	Mean_block_length_[bp]	Maximal_block_length_[bp]	Variance_of_block_size_[bp]	Minimal_subblock_length_[bp]	Mean_subblock_length_[bp]	Maximal_subblock_length_[bp]	Variance_of_subblock_size_[bp]	Hairpins_within_overlaps	Direct_repeats_within_overlaps	Non-unique_overlaps_(sequences_>8bp)	Segments_passed	Segments_failed	Cumulative_sequences_passing	Cumulative_sequences_failing
Sorangium cellulosum So0157 2	uid210741	NC_021658	14782125	0.725422	14936915	15531071	16293308	752	4512	18048	19860	19862	20557	3439	3442	3563	0.0630847	900	902	934	0.00332641	402	570	2159	25	727	494403	14377840
Sorangium cellulosum So ce 56	uid61629	NC_010162	13033779	0.718089	13170251	13693964	14365246	663	3978	15912	19862	19864	20270	3440	3442	3511	0.0418784	900	902	924	0.00214972	327	453	2173	28	635	553781	12559452
Streptomyces bingchenggensis BCW 1	uid82931	NC_016582	11936683	0.711854	12061632	12541111	13155226	607	3642	14568	19868	19870	20387	3441	3443	3532	0.0586379	900	903	927	0.00312546	234	388	1189	49	558	969413	11040017
Streptomyces violaceusniger Tu 4113	uid52609	NC_015957	10657107	0.714017	10768634	11196830	11745147	542	3252	13008	19866	19868	20051	3440	3443	3478	0.0232785	900	902	914	0.00159234	212	336	966	42	500	830859	9891163
Catenulispora acidiphila DSM 44928	uid59077	NC_013131	10467782	0.701913	10577465	10998612	11539490	533	3198	12792	19843	19845	19921	3436	3439	3456	0.0100857	899	902	909	0.000677032	187	338	986	44	489	869410	9662217
Myxococcus stipitatus DSM 14675	uid186549	NC_020126	10350586	0.696143	10459051	10875394	11410547	527	3162	12648	19844	19846	20032	3437	3439	3472	0.0236553	899	902	914	0.00133011	134	230	852	77	450	1521512	8892217
Streptosporangium roseum DSM 43021	uid42521	NC_013595	10341314	0.712983	10449543	10865055	11398195	526	3156	12624	19864	19866	19901	3440	3442	3452	0.00504071	900	902	908	0.00060848	217	329	1384	44	482	870328	9533979
Stigmatella aurantiaca DW4 3 1	uid158509	NC_014623	10260756	0.678707	10368177	10780609	11309391	522	3132	12528	19860	19862	20068	3439	3442	3479	0.0273885	900	902	915	0.00171762	125	216	597	87	435	1720504	8602781
Amycolatopsis mediterranei S699	uid171830	NC_018266	10246920	0.71725	10354115	10765761	11293172	521	3126	12504	19871	19873	20168	3441	3443	3495	0.0393251	900	903	919	0.00208249	233	286	1160	30	491	593608	9715701
Amycolatopsis mediterranei RB	uid216089	NC_022116	10246864	0.71724	10354056	10765757	11293229	521	3126	12504	19871	19873	20111	3441	3443	3487	0.0320348	900	903	916	0.00173572	197	308	1034	44	477	870631	9438619
Amycolatopsis mediterranei S699	uid158689	NC_017186	10236779	0.717278	10343992	10755544	11283992	521	3126	12504	19852	19854	19907	3438	3440	3452	0.00742116	899	902	908	0.000624645	217	298	1064	30	491	593040	9706146
Amycolatopsis mediterranei U32	uid50565	NC_014318	10236715	0.717272	10343914	10755541	11283957	521	3126	12504	19851	19853	20363	3438	3440	3529	0.0670222	899	902	926	0.00368071	213	316	1023	33	488	652296	9646812
Streptomyces scabiei 87 22	uid46531	NC_013929	10148695	0.718874	10254866	10662479	11184823	516	3096	12384	19871	19873	20277	3441	3443	3513	0.0540797	900	903	924	0.00291829	202	321	1114	43	473	850846	9359644
Streptomyces hygroscopicus jinggangensis 5008	uid89409	NC_017765	10145833	0.723305	10252006	10659584	11181856	516	3096	12384	19866	19868	19991	3440	3443	3466	0.0160195	900	902	912	0.00119503	208	325	1122	33	483	652797	9554833
Corallococcus coralloides DSM 2259	uid157997	NC_017030	10080619	0.703225	10186169	10591423	11111536	513	3078	12312	19854	19856	19906	3438	3441	3452	0.00735971	899	902	909	0.00055685	121	273	778	59	454	1166423	8975628
Candidatus Solibacter usitatus Ellin6076	uid58139	NC_008536	9965640	0.622787	10069957	10470448	10984558	507	3042	12168	19859	19861	20296	3439	3441	3516	0.0589296	900	902	925	0.00292541	83	146	391	145	362	2867800	7158555
Streptomyces hygroscopicus jinggangensis TL01	uid189753	NC_020895	9840102	0.724805	9943197	10338974	10847345	501	3006	12024	19844	19846	20189	3437	3439	3499	0.0464718	899	902	919	0.00258498	173	312	1796	30	471	593142	9306969
Singulisphaera acidiphila DSM 18658	uid81777	NC_019892	9629675	0.626451	9730486	10117551	10614146	490	2940	11760	19856	19858	19933	3439	3441	3459	0.0115165	900	902	910	0.000755831	107	117	2976	135	355	2669299	7019047
Streptomyces davawensis JCM 4913	uid193657	NC_020504	9466619	0.71006	9565796	9946619	10435725	482	2892	11568	19844	19846	19866	3437	3439	3446	0.00366004	899	902	907	0.00051144	180	249	850	54	428	1067039	8457305
Haliangium ochraceum DSM 14365	uid41425	NC_013440	9446314	0.699068	9545290	9925259	10413599	481	2886	11544	19842	19844	20161	3436	3439	3497	0.0449047	899	902	919	0.00260463	176	345	7159	26	455	513713	8990211
Nocardia brasiliensis ATCC 700358	uid86913	NC_018681	9436348	0.684624	9535102	9914404	10400722	480	2880	11520	19862	19864	20252	3440	3442	3507	0.0548717	900	902	922	0.00286865	169	234	902	60	420	1186687	8307135
Actinoplanes friuliensis DSM 7358	uid226110	NC_022657	9376071	0.707839	9474198	9851115	10334628	477	2862	11448	19860	19862	19901	3439	3442	3451	0.00578471	900	902	908	0.000572827	160	263	737	53	424	1048134	8385042
Saccharothrix espanaensis DSM 44229	uid184826	NC_019673	9360653	0.726305	9458607	9834640	10316323	476	2856	11424	19868	19871	20339	3441	3443	3524	0.0672058	900	903	926	0.00341962	201	334	1198	27	449	534169	8883502
Actinoplanes SE50 110	uid162333	NC_017803	9239851	0.717499	9336547	9707778	10184116	470	2820	11280	19863	19864	19867	3440	3442	3449	0.00265413	900	902	908	0.000560712	191	319	1062	26	444	514244	8781883
Actinoplanes N902 109	uid202219	NC_021191	9228054	0.71748	9324740	9696032	10173046	470	2820	11280	19837	19839	20264	3435	3438	3511	0.0622731	899	901	922	0.00337361	151	323	1256	35	435	691360	8592960
Bradyrhizobium japonicum USDA 6	uid158851	NC_017249	9207384	0.640549	9303669	9673474	10147188	468	2808	11232	19877	19879	20181	3442	3444	3498	0.0448147	900	903	919	0.00245937	132	164	566	75	393	1484485	7778936
Myxococcus xanthus DK 1622	uid58003	NC_008095	9139763	0.693103	9235433	9602792	10073933	465	2790	11160	19859	19861	19931	3439	3441	3456	0.0104823	900	902	909	0.000835824	126	223	704	70	395	1384248	7811195
Chitinophaga pinensis DSM 2588	uid59113	NC_013132	9127347	0.455008	9222819	9589426	10058151	464	2784	11136	19874	19876	20225	3442	3444	3505	0.051068	900	903	922	0.00285257	84	97	422	178	286	3522636	5660279
Bradyrhizobium japonicum USDA 110	uid57599	NC_004463	9105828	0.644511	9201100	9566862	10035797	463	2778	11112	19870	19872	20222	3441	3443	3504	0.0526244	900	903	921	0.00266518	141	167	484	87	376	1721372	7439910
Niastella koreensis GR20 10	uid83125	NC_016609	9033684	0.451432	9128319	9491752	9958653	460	2760	11040	19842	19844	19929	3436	3439	3456	0.0125115	899	902	909	0.000820271	66	127	310	172	288	3398455	5690304
Streptomyces avermitilis MA 4680	uid57739	NC_003155	9025608	0.711485	9120044	9482680	9947143	459	2754	11016	19867	19869	20041	3440	3443	3478	0.0259104	900	902	914	0.00183818	175	283	719	29	430	573881	8506689
Myxococcus fulvus HW 1	uid68443	NC_015711	9003593	0.710546	9097812	9459687	9923359	458	2748	10992	19862	19864	19974	3440	3442	3465	0.0167425	900	902	910	0.0011544	140	247	2458	42	416	830675	8227749
Frankia EAN1pec	uid58367	NC_009921	8982042	0.715872	9076069	9437136	9900468	457	2742	10968	19858	19860	19906	3439	3441	3452	0.00771197	900	902	908	0.000712127	201	287	781	34	423	672307	8364460
Amycolatopsis orientalis HCCB10007	uid203791	NC_021252	8948591	0.694284	9042195	9401698	9862270	455	2730	10920	19870	19872	20313	3441	3443	3519	0.0662761	900	903	924	0.00357746	170	225	889	47	408	929936	8073129
Paenibacillus mucilaginosus K02	uid162117	NC_017672	8819200	0.586175	8911566	9266359	9721974	449	2694	10776	19845	19847	20118	3437	3439	3489	0.0423127	899	902	918	0.00239317	95	117	717	147	302	2904863	5968089
Frankia EuI1c	uid42615	NC_014666	8815781	0.727539	8908140	9262850	9718329	449	2694	10776	19837	19839	20285	3435	3438	3517	0.0682298	899	901	925	0.00395803	213	310	1023	21	428	414814	8454712
Kitasatospora setae KM 6054	uid77027	NC_016109	8783278	0.746483	8875259	9228420	9681767	447	2682	10728	19853	19855	19912	3438	3440	3452	0.00905065	899	902	909	0.000691326	240	415	1541	11	436	217454	8619363
Actinoplanes missouriensis 431	uid158169	NC_017093	8773466	0.712547	8865203	9217493	9669029	446	2676	10704	19875	19877	19957	3442	3444	3464	0.0127955	900	903	910	0.00103616	170	272	949	34	412	672890	8153957
Paenibacillus mucilaginosus 3016	uid89377	NC_016935	8739048	0.586634	8830587	9182131	9633814	445	2670	10680	19842	19844	19862	3436	3439	3445	0.00343328	899	902	907	0.000350359	96	128	374	139	306	2746377	6045940
Rivularia PCC 7116	uid182929	NC_019678	8698463	0.377649	8789603	9139541	9589153	443	2658	10632	19839	19841	19879	3436	3438	3450	0.00648493	899	901	909	0.000931148	102	148	336	115	328	2271813	6479692
Streptomyces coelicolor A3 2	uid57801	NC_003888	8667507	0.725591	8758216	9106633	9553938	441	2646	10584	19857	19859	20275	3439	3441	3516	0.0645529	900	902	923	0.00351003	166	277	908	27	414	533869	8186421
Paenibacillus mucilaginosus KNP414	uid68311	NC_015690	8663821	0.587343	8754545	9102830	9550398	441	2646	10584	19849	19851	20107	3437	3440	3488	0.0395693	899	902	916	0.0024182	93	141	349	122	319	2411600	6305019
Streptomyces griseus NBRC 13350	uid58983	NC_010572	8545929	0.726667	8635419	8979120	9420480	435	2610	10440	19849	19851	20086	3437	3440	3481	0.0374003	899	902	916	0.00184753	167	290	818	31	404	612718	7985291
Haliscomenobacter hydrossis DSM 1100	uid66777	NC_015510	8371686	0.474201	8459323	8795891	9228012	426	2556	10224	19855	19857	20097	3438	3441	3484	0.0393187	899	902	915	0.00230434	85	126	1182	130	296	2570463	5852224
Streptomyces collinus Tu 365	uid214429	NC_021985	8272925	0.730451	8359546	8692135	9119250	421	2526	10104	19854	19856	20013	3438	3441	3468	0.0250709	899	902	911	0.00140671	161	279	1148	31	390	612866	7710474
Bradyrhizobium BTAi1	uid58505	NC_009485	8264687	0.653161	8351286	8683901	9111333	421	2526	10104	19834	19836	20175	3435	3437	3497	0.0562627	899	901	920	0.00323909	143	164	1428	64	357	1264006	7051074
Agromonas oligotrophica S58	uid192186	NC_020453	8264165	0.655237	8350779	8683269	9110510	421	2526	10104	19833	19835	20071	3435	3437	3483	0.0377951	899	901	915	0.00234428	154	171	822	63	358	1244187	7070386
Actinosynnema mirum DSM 43827	uid58951	NC_013093	8248144	0.74161	8334558	8666353	9092425	420	2520	10080	19842	19844	19909	3436	3439	3455	0.0110778	899	902	908	0.000665529	182	384	1509	14	406	276622	8021816
Nostoc punctiforme PCC 73102	uid57767	NC_010628	8234322	0.416673	8320509	8651535	9076088	419	2514	10056	19856	19858	19872	3439	3441	3448	0.00302995	900	902	908	0.000372101	79	117	755	127	292	2511040	5773435
Streptomyces venezuelae ATCC 10712	uid177080	NC_018750	8226158	0.72843	8312369	8643408	9068733	419	2514	10056	19836	19838	20070	3435	3438	3480	0.0374107	899	901	915	0.00235547	178	303	945	21	398	414810	7861525
Saccharopolyspora erythraea NRRL 2338	uid62947	NC_009142	8212805	0.715822	8298784	8628960	9053002	418	2508	10032	19851	19853	20094	3438	3440	3484	0.0403994	899	902	917	0.00230359	148	244	986	26	392	513929	7748907
Spirosoma linguale DSM 74	uid43413	NC_013730	8078757	0.505018	8163289	8488022	8904517	411	2466	9864	19860	19862	19883	3439	3442	3448	0.00367284	900	902	908	0.000464599	76	83	192	169	242	3342128	4785815
Rhodococcus opacus B4	uid13791	NC_012522	7913450	0.683081	7996354	8314706	8723458	403	2418	9672	19840	19842	19866	3436	3438	3448	0.0055497	899	901	907	0.000839998	136	164	523	62	341	1224887	6736809
Streptomyces fulvissimus DSM 40593	uid201038	NC_021177	7905758	0.719147	7988456	8306049	8713023	402	2412	9648	19869	19871	20179	3441	3443	3499	0.0526937	900	903	920	0.00286692	149	247	750	37	365	732355	7221529
Rhodococcus jostii RHA1	uid58325	NC_008268	7804765	0.67925	7886429	8200148	8602192	397	2382	9528	19863	19865	19887	3440	3442	3449	0.00432317	900	902	908	0.000378436	116	173	501	69	328	1364754	6487533
Methylobacterium nodulans ORS 2060	uid59023	NC_011894	7772460	0.692814	7853939	8166780	8568707	396	2376	9504	19831	19833	19881	3434	3437	3447	0.0086886	898	901	907	0.000773238	192	178	769	42	354	829377	6990506
Trichodesmium erythraeum IMS101	uid57925	NC_008312	7750108	0.343529	7831145	8142402	8540801	394	2364	9456	19874	19876	19886	3442	3444	3450	0.00246708	900	903	909	0.000279811	108	190	1108	58	336	1147818	6649443
Oscillatoria acuminata PCC 6304	uid183003	NC_019693	7689443	0.478899	7769872	8078758	8474195	391	2346	9384	19869	19871	20179	3441	3443	3499	0.0524616	900	903	918	0.00282963	90	102	923	119	272	2354727	5381519
Methylobacterium 4 46	uid58843	NC_010511	7659055	0.720189	7739301	8047486	8443322	390	2340	9360	19842	19844	19959	3436	3439	3461	0.0204771	899	902	909	0.00118495	223	251	995	28	362	553225	7152536
Kribbella flavida DSM 17836	uid43465	NC_013729	7579488	0.709973	7658899	7963927	8355450	386	2316	9264	19839	19841	20101	3436	3438	3487	0.0466182	899	901	915	0.00281086	140	225	894	22	364	434610	7191093
Streptomyces PAMC26508	uid197217	NC_021055	7526197	0.715017	7604972	7907532	8296066	383	2298	9192	19854	19856	19985	3438	3441	3465	0.0226207	899	902	912	0.00138047	170	219	644	29	354	573460	6998574
Frankia alni ACN14a	uid58695	NC_008278	7497934	0.732712	7576511	7878227	8265915	382	2292	9168	19831	19833	20133	3434	3437	3489	0.0532992	898	901	917	0.00296331	193	303	1082	16	366	315947	7227712
Oscillatoria nigro viridis PCC 7112	uid183110	NC_019729	7479014	0.46145	7557392	7858338	8244837	381	2286	9144	19833	19835	20081	3435	3437	3481	0.0432701	899	901	916	0.00255555	74	138	943	95	286	1876407	5648219
Microcoleus PCC 7113	uid183114	NC_019738	7470429	0.46498	7548591	7848865	8233645	380	2280	9120	19862	19864	20133	3440	3442	3489	0.0492568	900	902	918	0.00271936	58	82	150	158	222	3125197	4390714
Bradyrhizobium ORS 278	uid58941	NC_009445	7456587	0.659099	7534731	7834989	8220565	380	2280	9120	19826	19828	19935	3434	3436	3456	0.018705	898	901	908	0.00123088	133	155	560	46	334	908137	6593914
Streptomyces SirexAA E	uid72627	NC_015953	7414440	0.721819	7491979	7789816	8171664	377	2262	9048	19870	19872	20110	3441	3443	3486	0.0438967	900	903	916	0.00244664	155	221	746	26	351	514436	6945121
Streptomyces flavogriseus ATCC 33331	uid40839	NC_016114	7337497	0.71574	7414215	7708790	8086637	373	2238	8952	19875	19877	19971	3442	3444	3461	0.0177143	900	903	909	0.00102387	136	212	518	43	330	851019	6531118
Bradyrhizobium S23321	uid158167	NC_017082	7231841	0.646888	7307518	7598342	7971471	368	2208	8832	19855	19857	20010	3438	3441	3471	0.0289425	899	902	912	0.00188454	129	151	463	44	324	869930	6405940
Hahella chejuensis KCTC 2396	uid58483	NC_007645	7215267	0.54194	7290732	7580645	7952252	367	2202	8808	19863	19865	20161	3440	3442	3496	0.0560388	900	902	919	0.00341752	75	80	232	142	225	2808902	4450268
Paenibacillus JDR 2	uid59021	NC_012914	7184930	0.505857	7260198	7549329	7920608	366	2196	8784	19834	19836	20067	3435	3437	3479	0.044092	899	901	915	0.00258366	74	86	671	133	233	2626741	4601981
Rhodopirellula baltica SH 1	uid61589	NC_005027	7145576	0.557399	7220436	7507982	7877433	364	2184	8736	19834	19836	19973	3435	3437	3464	0.0268261	899	901	912	0.0017018	54	76	198	143	221	2824387	4364745
Paenibacillus Y412MC10	uid41127	NC_013406	7121665	0.515515	7196114	7482061	7848421	362	2172	8688	19876	19878	20159	3442	3444	3494	0.0537951	900	903	919	0.00312704	69	61	224	155	207	3068029	4096953
Pseudonocardia dioxanivorans CB1190	uid65087	NC_015312	7096571	0.73757	7170811	7456016	7821983	361	2166	8664	19861	19863	20139	3439	3442	3489	0.0514867	900	902	917	0.00289259	155	265	971	14	347	276881	6862884
Pseudomonas fluorescens Pf 5	uid57937	NC_004129	7074893	0.636937	7148932	7433454	7798541	360	2160	8640	19856	19858	19912	3439	3441	3453	0.0100605	900	902	908	0.000793524	104	120	536	77	283	1522443	5595529
Mesorhizobium loti MAFF303099	uid57601	NC_002678	7036071	0.631265	7109707	7392555	7755539	358	2148	8592	19857	19859	20037	3439	3441	3473	0.0351903	900	902	914	0.0021525	93	133	934	80	278	1581843	5497076
Micromonospora aurantiaca ATCC 27029	uid42501	NC_014391	7025559	0.732622	7099175	7381981	7745081	358	2148	8592	19828	19830	19879	3434	3436	3451	0.0107606	898	901	907	0.00100126	165	243	886	13	345	256660	6811727
Calothrix PCC 7507	uid182930	NC_019682	7023215	0.425044	7096638	7378641	7739669	357	2142	8568	19876	19878	20070	3442	3444	3481	0.0367034	900	903	915	0.00209772	83	112	406	98	259	1939608	5126328
Achromobacter xylosoxidans A8	uid59899	NC_014640	7013095	0.663894	7086521	7368512	7730589	357	2142	8568	19848	19850	19917	3437	3440	3454	0.0130916	899	902	910	0.00107611	118	144	542	50	307	988207	6067612
Pseudomonas TKP	uid232248	NC_023064	7012672	0.608554	7086081	7368083	7730330	357	2142	8568	19847	19848	19851	3437	3439	3446	0.00104416	899	902	908	0.000165067	78	98	229	101	256	1996056	5059323
Cylindrospermum stagnale PCC 7417	uid183111	NC_019757	7003560	0.425578	7076756	7357958	7718066	356	2136	8544	19876	19878	20086	3442	3444	3481	0.0401953	900	903	915	0.0020774	81	88	189	118	238	2335665	4710475
Mycobacterium smegmatis MC2 155	uid57701	NC_008596	6988209	0.678132	7061421	7342683	7703977	356	2136	8544	19833	19835	20000	3435	3437	3467	0.0323313	899	901	912	0.00193749	116	136	518	51	305	1007206	6023599
Mycobacterium smegmatis MC2 155	uid171958	NC_018289	6988208	0.678134	7061434	7342678	7703933	356	2136	8544	19833	19835	20001	3435	3437	3468	0.0332903	899	901	913	0.00205752	111	138	500	45	311	888698	6142120
Dyadobacter fermentans DSM 18053	uid59049	NC_013037	6967790	0.518585	7040799	7321249	7681741	355	2130	8520	19831	19833	19918	3434	3437	3454	0.0152961	898	901	909	0.00124774	48	74	175	143	212	2823824	4186445
Micromonospora L5	uid45895	NC_014815	6962533	0.732815	7035335	7314962	7673350	354	2124	8496	19871	19873	20170	3441	3443	3496	0.0577027	900	903	919	0.00314308	164	299	903	15	339	296804	6708087
Achromobacter xylosoxidans	uid205255	NC_021285	6916670	0.676625	6989070	7267211	7624264	352	2112	8448	19853	19855	19957	3438	3440	3462	0.0206545	899	902	910	0.00139566	144	174	772	34	318	672153	6286645
Mesorhizobium opportunistum WSM2075	uid40861	NC_015675	6884444	0.632516	6956430	7232949	7587256	350	2100	8400	19873	19875	20049	3441	3444	3474	0.0336629	900	903	915	0.00208261	96	133	317	82	268	1622696	5303634
Pseudomonas putida H8234	uid208673	NC_021491	6870827	0.619766	6942798	7219246	7574455	350	2100	8400	19834	19836	20044	3435	3437	3474	0.0406815	899	901	914	0.00230241	93	114	334	93	257	1836958	5075740
Pseudomonas fluorescens CHA0	uid203393	NC_021237	6867980	0.637806	6939953	7216567	7571782	350	2100	8400	19826	19828	19989	3434	3436	3465	0.0313385	898	901	912	0.00185206	88	130	518	73	277	1441152	5468701
Pseudomonas fluorescens F113	uid87037	NC_016830	6845832	0.611542	6917407	7192409	7544432	348	2088	8352	19875	19877	20083	3442	3444	3483	0.0401796	900	903	915	0.00258203	79	108	332	83	265	1642649	5244830
Pseudomonas brassicacearum NFM421	uid66303	NC_015379	6843248	0.611598	6914801	7189681	7541948	348	2088	8352	19868	19870	19928	3441	3443	3455	0.0116063	900	903	909	0.000935191	61	96	265	114	234	2255396	4629477
Streptomyces albus J1074	uid196849	NC_020990	6841649	0.737646	6913205	7188212	7540874	348	2088	8352	19863	19865	20063	3440	3442	3478	0.0383832	900	902	914	0.00225606	129	278	856	19	329	375798	6507479
Stackebrandtia nassauensis DSM 44728	uid46663	NC_013947	6841557	0.685499	6913115	7188074	7540847	348	2088	8352	19863	19865	19971	3440	3442	3463	0.0217793	900	902	910	0.00143687	102	158	606	34	314	672483	6210704
Fibrella aestuarina	uid178352	NC_020054	6775444	0.568028	6846385	7118992	7469190	345	2070	8280	19842	19844	20060	3436	3439	3476	0.0428151	899	902	913	0.00225636	53	95	214	118	227	2331433	4485282
Calothrix PCC 6303	uid183109	NC_019751	6767834	0.400406	6838569	7110279	7458326	344	2064	8256	19877	19879	20083	3442	3444	3485	0.0412975	900	903	917	0.00259798	86	101	259	97	247	1919920	4889065
Delftia acidovorans SPH 1	uid58703	NC_010002	6767514	0.668773	6838252	7110010	7458262	344	2064	8256	19876	19878	20105	3442	3444	3485	0.0457261	900	903	917	0.00275424	109	187	930	37	307	732300	6076368
Pseudomonas aeruginosa NCGM2 S1	uid162173	NC_017549	6764661	0.66544	6835414	7107222	7455605	344	2064	8256	19868	19870	19997	3441	3443	3469	0.0265876	900	903	911	0.0017216	111	139	579	38	306	751924	6053906
Pseudomonas aeruginosa SCV20265	uid232358	NC_023149	6725183	0.666554	6795527	7065733	7412052	342	2052	8208	19867	19869	20188	3440	3443	3498	0.0633082	900	903	920	0.00338311	95	151	583	41	301	811424	5954691
Pseudomonas fluorescens SBW25	uid158693	NC_012660	6722539	0.608737	6792867	7062962	7409597	342	2052	8208	19860	19862	19931	3439	3441	3457	0.0160192	900	902	910	0.00135127	77	113	281	98	244	1938046	4825409
Delftia Cs1 4	uid67319	NC_015563	6685842	0.671255	6755752	7024373	7368541	340	2040	8160	19867	19869	20171	3440	3443	3498	0.061097	900	903	920	0.0032193	134	158	1107	28	312	553922	6172590
Achromobacter xylosoxidans NBRC 15126	uid232243	NC_023061	6683584	0.679435	6753517	7022104	7366501	340	2040	8160	19861	19863	19949	3439	3442	3459	0.018082	900	902	911	0.00142398	144	175	782	32	308	632863	6091414
Verrucosispora maris AB 18 032	uid66297	NC_015434	6673976	0.712874	6743916	7012512	7357685	340	2040	8160	19832	19835	20171	3435	3437	3496	0.0672824	899	901	919	0.00368078	141	213	619	19	321	375217	6339459
Mycobacterium marinum M	uid59423	NC_010612	6636827	0.661264	6706334	6973325	7316210	338	2028	8112	19839	19841	19919	3436	3438	3455	0.016849	899	901	908	0.000888997	65	165	794	60	278	1185295	5491971
Nostoc PCC 7524	uid182933	NC_019684	6635030	0.417859	6704534	6971491	7314527	338	2028	8112	19833	19835	20145	3435	3437	3491	0.0640462	899	901	918	0.00345629	68	101	872	89	249	1757670	4917796
Pseudomonas aeruginosa LESB58	uid59275	NC_011770	6601757	0.667015	6670862	6936333	7277136	336	2016	8064	19851	19853	20099	3438	3440	3485	0.0514855	899	902	915	0.00280341	120	135	500	40	296	790929	5851037
Pseudomonas aeruginosa PA7	uid58627	NC_009656	6588339	0.668533	6657226	6921876	7261404	335	2010	8040	19870	19872	19983	3441	3443	3463	0.0223992	900	903	910	0.00139623	134	133	504	40	295	791427	5836989
Pseudomonas aeruginosa MTB	uid231150	NC_023019	6580038	0.666445	6648920	6913523	7253363	335	2010	8040	19845	19847	20030	3437	3439	3472	0.0388124	899	902	914	0.00201336	118	147	509	48	287	948507	5671603
Runella slithyformis DSM 19594	uid68317	NC_015703	6568739	0.468714	6637424	6901235	7239334	334	2004	8016	19870	19872	20048	3441	3443	3474	0.0371103	900	903	915	0.00221424	70	77	429	120	214	2374343	4234357
Pseudomonas aeruginosa LES431	uid232245	NC_023066	6550070	0.667453	6618547	6881662	7218783	333	1998	7992	19873	19875	20048	3441	3444	3474	0.0359755	900	903	914	0.00183481	114	145	588	42	291	831127	5758782
Variovorax paradoxus EPS	uid62107	NC_014931	6550056	0.668859	6618532	6881621	7218434	333	1998	7992	19873	19875	20034	3441	3444	3475	0.0331927	900	903	914	0.00182626	106	164	581	41	292	811359	5778535
Pseudomonas aeruginosa UCBPP PA14	uid57977	NC_008463	6537648	0.666954	6606125	6869240	7207049	333	1998	7992	19836	19838	19910	3435	3438	3451	0.0145354	899	901	908	0.000944733	119	151	1085	40	293	790154	5787333
Clostridium saccharoperbutylacetonicum ATCC 27021	uid189747	NC_020291	6530257	0.297229	6598524	6860795	7196719	332	1992	7968	19873	19875	19904	3441	3444	3450	0.00658543	900	903	909	0.000575159	128	158	562	37	295	732196	5837776
Pseudomonas aeruginosa PA1	uid228931	NC_022808	6528877	0.667412	6597147	6859425	7195591	332	1992	7968	19868	19870	20181	3441	3443	3496	0.0637631	900	903	918	0.00339109	112	167	671	40	292	791360	5777235
Desulfatibacillum alkenivorans AK 01	uid58913	NC_011768	6517073	0.548208	6585336	6847561	7184468	332	1992	7968	19833	19835	19961	3435	3437	3461	0.0269052	899	901	911	0.00186584	65	106	198	105	227	2073794	4482990
Rhodococcus erythropolis PR4	uid59019	NC_012490	6516310	0.626949	6584579	6846867	7183717	332	1992	7968	19831	19833	19860	3434	3437	3446	0.00627165	898	901	907	0.000687446	75	98	246	82	250	1619241	4936786
Acaryochloris marina MBIC11017	uid58167	NC_009925	6503724	0.475394	6571796	6833354	7169267	331	1986	7944	19852	19854	19971	3438	3440	3463	0.0243426	899	902	910	0.00152112	47	72	128	165	166	3261720	3281610
Desulfomonile tiedjei DSM 6799	uid168320	NC_018025	6500104	0.503838	6568161	6829692	7165545	331	1986	7944	19841	19843	19980	3436	3438	3465	0.030076	899	902	911	0.00153667	56	52	405	132	199	2607909	3931786
Mycobacterium vanbaalenii PYR 1	uid58463	NC_008726	6491865	0.682057	6559723	6820371	7154436	330	1980	7920	19875	19877	20194	3442	3444	3500	0.0660297	900	903	919	0.00362685	102	137	385	49	281	970072	5561271
Sinorhizobium fredii USDA 257	uid168059	NC_018000	6476459	0.624677	6544306	6804893	7139759	330	1980	7920	19829	19831	19922	3434	3436	3454	0.0198375	898	901	908	0.00136583	80	89	283	78	252	1540182	4975744
Mycobacterium smegmatis JS623	uid184820	NC_019966	6464916	0.654703	6532572	6792509	7126167	329	1974	7896	19853	19855	20131	3438	3440	3492	0.0584063	899	902	918	0.00329788	75	95	410	81	248	1601283	4902995
Pseudomonas fluorescens Pf0 1	uid57591	NC_007492	6438405	0.608908	6505837	6764868	7097759	328	1968	7872	19832	19834	20137	3435	3437	3492	0.0631429	899	901	918	0.00370384	77	103	361	92	236	1816813	4660816
Mycobacterium kansasii ATCC 12478	uid55385	NC_022663	6432277	0.666426	6499522	6757798	7088915	327	1962	7848	19874	19876	19944	3442	3444	3460	0.0144197	900	903	910	0.0012156	96	137	502	51	276	1009282	5462118
Pseudomonas aeruginosa B136 33	uid196598	NC_020912	6421010	0.668315	6488256	6746585	7078301	327	1962	7848	19839	19841	20087	3436	3438	3484	0.0521059	899	901	914	0.00307419	118	141	572	37	290	731188	5728946
Mycobacterium rhodesiae NBB3	uid75107	NC_016604	6415739	0.658916	6482987	6741327	7073110	327	1962	7848	19823	19825	20032	3433	3435	3474	0.0431599	898	901	913	0.00263935	97	120	340	65	262	1283033	5171832
Nostoc PCC 7120	uid57803	NC_003272	6413771	0.415985	6480795	6738348	7068181	326	1956	7824	19877	19879	20133	3442	3444	3488	0.0530455	900	903	918	0.00288375	74	95	198	102	224	2019119	4433640
Pseudomonas aeruginosa DK2	uid168996	NC_018080	6402658	0.666775	6469680	6727227	7058003	326	1956	7824	19843	19845	20070	3436	3439	3481	0.0470662	899	902	914	0.00282942	112	148	474	44	282	869395	5572249
Pseudomonas syringae tomato DC3000	uid57967	NC_004578	6397126	0.587527	6464142	6721795	7052546	326	1956	7824	19826	19828	20062	3434	3436	3477	0.0494928	898	901	915	0.00278577	78	91	230	102	224	2013685	4422421
Anabaena cylindrica PCC 7122	uid183339	NC_019771	6395836	0.390328	6462871	6720363	7050876	326	1956	7824	19822	19824	20073	3433	3435	3478	0.0522157	898	901	915	0.00279163	77	111	429	84	242	1657998	4776837
Anabaena variabilis ATCC 29413	uid58043	NC_007413	6365727	0.416733	6432346	6688215	7016954	324	1944	7776	19850	19852	20155	3438	3440	3497	0.063964	899	902	919	0.00393258	61	97	144	95	229	1878081	4526401
Conexibacter woesei DSM 14684	uid43467	NC_013739	6359369	0.731756	6426007	6681987	7010837	324	1944	7776	19831	19833	19934	3434	3437	3456	0.0219025	898	901	908	0.00127964	221	263	1174	5	319	98736	6299407
Herpetosiphon aurantiacus DSM 785	uid58599	NC_009972	6346587	0.510198	6413008	6668126	6995820	323	1938	7752	19852	19854	20018	3438	3440	3470	0.0356503	899	902	912	0.00164705	75	86	271	83	240	1640751	4744479
Pseudomonas aeruginosa RP73	uid209328	NC_021577	6342034	0.668673	6408472	6663562	6991343	323	1938	7752	19838	19840	19974	3436	3438	3464	0.0283542	899	901	910	0.0018516	110	161	500	28	295	553109	5827585
Nostoc PCC 7107	uid182932	NC_019676	6329823	0.40603	6396028	6650351	6976527	322	1932	7728	19861	19863	20014	3439	3442	3471	0.0328628	900	902	912	0.00209465	87	103	180	89	233	1760147	4608189
Pseudomonas aeruginosa M18	uid162089	NC_017548	6327754	0.669098	6393967	6648264	6974803	322	1932	7728	19855	19857	19869	3438	3441	3447	0.00401034	899	902	908	0.000696883	109	153	687	41	281	810615	5555660
Chroococcidiopsis thermalis PCC 7203	uid183002	NC_019695	6315792	0.447149	6382007	6636366	6962679	322	1932	7728	19817	19819	20107	3432	3434	3487	0.0615666	898	900	917	0.00376397	66	118	618	82	240	1618115	4736200
Pseudomonas aeruginosa PA1R	uid228932	NC_022806	6309305	0.666918	6375318	6628889	6954482	321	1926	7704	19858	19860	20112	3439	3441	3487	0.053902	900	902	916	0.00319293	81	146	562	49	272	969184	5378528
Brevibacillus brevis NBRC 100599	uid59175	NC_012491	6296436	0.475634	6362448	6616038	6941369	321	1926	7704	19818	19820	20044	3432	3435	3474	0.0479432	898	901	915	0.00276592	53	64	133	140	181	2762762	3572080
Pseudomonas resinovorans NBRC 106553	uid208671	NC_021499	6285863	0.659556	6351667	6604426	6928834	320	1920	7680	19846	19848	20152	3437	3439	3494	0.0661836	899	902	919	0.00356138	88	150	544	46	274	909050	5415097
Chamaesiphon minutus PCC 6605	uid183005	NC_019697	6284095	0.460055	6349891	6602711	6927368	320	1920	7680	19841	19843	19979	3436	3438	3466	0.0311363	899	902	912	0.00195325	79	100	184	83	237	1639968	4682403
Streptomyces cattleya NRRL 8057 DSM 46488	uid77117	NC_016111	6283062	0.733835	6348886	6601660	6926169	320	1920	7680	19838	19840	19902	3436	3438	3452	0.0137638	899	901	907	0.00101703	140	270	936	9	311	177788	6143578
Streptomyces cattleya NRRL 8057 DSM 46488	uid162187	NC_017586	6282967	0.733827	6348761	6601584	6926132	320	1920	7680	19837	19839	20126	3435	3438	3488	0.0610646	899	901	916	0.00327878	123	253	783	8	312	158021	6163220
Rhodococcus erythropolis CCM2595	uid216088	NC_022115	6281198	0.628335	6347010	6599746	6924397	320	1920	7680	19832	19834	19952	3435	3437	3459	0.0251688	899	901	909	0.00139034	77	93	277	80	240	1579846	4739644
Pseudomonas aeruginosa PAO1 VE2	uid225026	NC_022591	6265484	0.669587	6331077	6583079	6906798	319	1914	7656	19844	19846	20051	3437	3439	3478	0.0452828	899	902	914	0.00251262	98	164	639	40	279	790403	5513240
Pseudomonas aeruginosa PAO1 VE13	uid225027	NC_022594	6265484	0.669583	6331075	6583093	6906812	319	1914	7656	19844	19846	20051	3437	3439	3478	0.0452828	899	902	914	0.00251262	93	166	689	39	280	770647	5532994
Mesorhizobium ciceri biovar biserrulae WSM1271	uid62101	NC_014923	6264489	0.630683	6330066	6582101	6905774	319	1914	7656	19841	19843	20011	3436	3438	3471	0.0374054	899	902	912	0.00213043	76	116	450	66	253	1303947	4998685
Pseudomonas aeruginosa PAO1	uid57945	NC_002516	6264404	0.669614	6329986	6582030	6905731	319	1914	7656	19841	19843	19925	3436	3438	3457	0.0197486	899	902	908	0.00134487	128	138	607	42	277	829872	5472680
Pseudomonas aeruginosa c7447m	uid219358	NC_022360	6262305	0.668489	6327915	6579919	6903431	319	1914	7656	19834	19836	20052	3435	3437	3479	0.0480766	899	901	914	0.00301854	107	135	500	37	282	730978	5569503
Pseudomonas putida DOT T1E	uid171260	NC_018220	6260702	0.61807	6326300	6578259	6902025	319	1914	7656	19829	19831	20038	3434	3436	3474	0.0456792	898	901	913	0.0025697	75	90	447	92	227	1816534	4482332
Bacteroides thetaiotaomicron VPI 5482	uid62913	NC_004663	6260361	0.430982	6325963	6578036	6901810	319	1914	7656	19828	19830	20015	3434	3436	3471	0.0406153	898	901	913	0.00216617	62	87	173	109	210	2152105	4146424
Sphingobacterium 21	uid64755	NC_015277	6226409	0.413534	6291583	6542120	6863810	317	1902	7608	19845	19847	19940	3437	3439	3457	0.0206646	899	902	909	0.00105159	57	66	154	130	187	2568924	3695397
Cyclobacterium marinum DSM 745	uid71485	NC_015914	6221273	0.383808	6286456	6536860	6858414	317	1902	7608	19829	19831	19861	3434	3436	3447	0.00841441	898	901	907	0.000871936	85	88	370	96	221	1895512	4363682
Mesorhizobium australicum WSM2073	uid75101	NC_019973	6200534	0.632236	6265514	6515095	6835765	316	1896	7584	19825	19827	20007	3433	3436	3469	0.0392389	898	901	913	0.00232173	98	99	308	71	245	1401785	4836553
Pirellula staleyi DSM 6068	uid43209	NC_013720	6196199	0.578166	6260973	6509798	6828331	315	1890	7560	19874	19876	19907	3442	3444	3452	0.00643849	900	903	909	0.000897193	44	77	184	109	206	2157112	4076771
Nocardia cyriacigeorgica GUH 2	uid89395	NC_016887	6194645	0.687819	6259425	6508308	6827050	315	1890	7560	19869	19871	19923	3441	3443	3454	0.0124231	900	903	909	0.000724549	88	165	477	45	270	890332	5342003
Pseudomonas putida UW4	uid182733	NC_019670	6183388	0.604224	6248156	6497009	6816593	315	1890	7560	19833	19835	19968	3435	3437	3463	0.0292714	899	901	909	0.00166804	70	101	257	87	228	1718297	4502769
Pseudomonas putida KT2440	uid57843	NC_002947	6181863	0.618996	6246633	6495410	6814871	315	1890	7560	19828	19830	20015	3434	3436	3471	0.0408956	898	901	911	0.00238845	78	110	1199	81	234	1599251	4620292
Pseudomonas putida NBRC 14164	uid208670	NC_021505	6156701	0.62711	6221063	6468317	6785162	313	1878	7512	19873	19875	20061	3441	3444	3478	0.0402791	900	903	915	0.00229817	56	123	241	82	231	1622710	4571435
Klebsiella oxytoca E718	uid170256	NC_018106	6097032	0.563596	6160770	6405593	6719428	310	1860	7440	19871	19873	20015	3441	3443	3472	0.03177	900	903	913	0.00217574	66	81	233	107	203	2117199	4016911
Flavobacterium johnsoniae UW101	uid58493	NC_009441	6096872	0.343185	6160621	6405520	6719100	310	1860	7440	19870	19872	20165	3441	3443	3497	0.0648442	900	903	919	0.00384679	113	120	354	51	259	1009078	5124883
Pseudomonas syringae B728a	uid57931	NC_007005	6093698	0.595943	6157429	6402406	6716597	310	1860	7440	19860	19862	20082	3439	3442	3483	0.0479619	900	902	916	0.00295719	65	74	209	92	218	1819392	4311377
Cyanothece PCC 7822	uid52547	NC_014501	6091620	0.404693	6155365	6400340	6714833	310	1860	7440	19854	19856	19858	3438	3441	3447	0.00178361	899	902	908	0.000425066	59	99	264	88	222	1739761	4388944
Pseudomonas ND6	uid167583	NC_017986	6085449	0.621482	6149197	6394065	6708458	310	1860	7440	19834	19836	19867	3435	3437	3449	0.00903084	899	901	907	0.0011563	82	106	1059	58	252	1145508	4977029
Paenibacillus terrae HPL 003	uid82371	NC_016641	6083395	0.470528	6147127	6391932	6706357	310	1860	7440	19827	19829	19974	3434	3436	3464	0.0329935	898	901	911	0.00218403	59	56	131	146	164	2882610	3237857
Pseudomonas putida GB 1	uid58735	NC_010322	6078430	0.623185	6141969	6386005	6698718	309	1854	7416	19874	19876	20157	3442	3444	3493	0.0630154	900	903	918	0.00311623	75	109	345	72	237	1425161	4690234
Methylobacterium radiotolerans JCM 2831	uid58845	NC_010505	6077833	0.719328	6141363	6385530	6698426	309	1854	7416	19872	19874	20175	3441	3444	3497	0.0674162	900	903	920	0.00379988	151	179	662	22	287	435328	5679461
Nakamurella multipartita DSM 44233	uid59221	NC_013235	6060298	0.713482	6123822	6367943	6681182	309	1854	7416	19816	19818	19889	3432	3434	3451	0.0171547	898	900	907	0.00128641	121	176	961	27	282	532761	5564487
Mycobacterium JLS	uid58489	NC_009077	6048425	0.68774	6111757	6355043	6667508	308	1848	7392	19841	19843	19953	3436	3438	3460	0.0250569	899	901	910	0.00171664	103	152	505	47	261	928693	5156576
Pseudomonas aeruginosa PAO581	uid219357	NC_022361	6043974	0.667565	6107305	6350600	6663104	308	1848	7392	19826	19828	20108	3434	3436	3484	0.0621049	898	901	914	0.00326384	99	136	5780	38	270	750466	5330351
Paenibacillus polymyxa CR1	uid231659	NC_023037	6024666	0.458533	6087789	6330381	6641715	307	1842	7368	19827	19829	20115	3434	3436	3486	0.0638708	898	901	918	0.0035264	51	55	147	136	171	2685057	3376330
Nocardia farcinica IFM 10152	uid58203	NC_006361	6021225	0.712656	6084356	6326905	6637950	307	1842	7368	19816	19818	20041	3432	3434	3476	0.050834	898	900	913	0.00307425	133	198	667	15	292	295977	5761977
Planctomyces brasiliensis DSM 5305	uid60583	NC_015174	6006602	0.567925	6069517	6311189	6621736	306	1836	7344	19833	19835	19844	3435	3437	3444	0.00404042	899	901	907	0.000593572	42	65	171	117	189	2310641	3732560
Bacillus thuringiensis YBT 1518	uid229419	NC_022873	6002284	0.356341	6065195	6306927	6617051	306	1836	7344	19818	19820	20101	3432	3435	3486	0.0625489	898	901	918	0.00371934	102	85	252	69	237	1361650	4677229
Clostridium beijerinckii NCIMB 8052	uid58137	NC_009617	6000632	0.300362	6063335	6304246	6612854	305	1830	7320	19877	19879	20128	3442	3444	3488	0.056938	900	903	916	0.00321859	105	132	560	43	262	851092	5186013
Pseudomonas monteilii SB3078	uid232252	NC_023075	6000087	0.628428	6062792	6303776	6612448	305	1830	7320	19876	19878	19887	3442	3444	3451	0.00394157	900	903	909	0.000610989	59	109	243	80	225	1583354	4453208
Pseudomonas putida S16	uid68747	NC_015733	5984790	0.627008	6047479	6288450	6597931	305	1830	7320	19825	19827	20092	3433	3436	3483	0.0593857	898	901	915	0.0032846	75	103	2068	65	240	1283449	4737800
Klebsiella oxytoca KCTC 1686	uid83159	NC_016612	5974109	0.563937	6036609	6276841	6585126	304	1824	7296	19855	19857	19943	3438	3441	3458	0.0189653	899	902	909	0.00141123	73	80	468	82	222	1621222	4389243
Pseudomonas fluorescens A506	uid165185	NC_017911	5962570	0.603967	6025071	6265259	6573146	304	1824	7296	19817	19819	19918	3432	3434	3455	0.0236447	898	900	908	0.00187441	63	100	258	93	211	1835169	4163758
Opitutus terrae PB90 1	uid58965	NC_010571	5957605	0.657419	6019903	6259292	6566046	303	1818	7272	19865	19867	20069	3440	3442	3479	0.046322	900	902	915	0.00284178	102	122	412	52	251	1028809	4965036
Pseudomonas monteilii SB3101	uid232253	NC_023076	5945120	0.62876	6007427	6246713	6554146	303	1818	7272	19824	19826	19968	3433	3436	3463	0.030895	898	901	910	0.00215258	72	127	362	60	243	1184392	4796977
Methylobacterium extorquens DM4	uid61617	NC_012988	5943768	0.684994	6006069	6245442	6552619	303	1818	7272	19820	19822	19824	3433	3435	3441	0.00239829	898	901	906	0.000740585	120	143	543	34	269	671028	5308983
Cyanothece PCC 7424	uid59025	NC_011729	5942652	0.388457	6004958	6244307	6551224	303	1818	7272	19816	19818	19914	3432	3434	3454	0.0217314	898	900	909	0.001633	67	93	505	89	214	1756149	4222751
Pseudomonas syringae phaseolicola 1448A	uid58099	NC_005773	5928787	0.583656	5990879	6229504	6535829	302	1812	7248	19835	19837	19943	3435	3437	3458	0.0255548	899	901	909	0.00159722	66	73	244	101	201	1994946	3969961
Pseudomonas entomophila L48	uid58639	NC_008027	5888780	0.645446	5950458	6187380	6491724	300	1800	7200	19832	19834	20095	3435	3437	3485	0.0588397	899	901	915	0.00356025	77	109	1706	57	243	1125633	4799025
Bacillus thuringiensis HD 771	uid173374	NC_018500	5886036	0.353783	5947716	6185616	6488016	300	1800	7200	19823	19825	20042	3434	3436	3474	0.0501526	898	901	913	0.00273246	107	105	260	64	236	1263504	4658412
Pseudomonas putida HB3267	uid184078	NC_019905	5875750	0.629772	5937224	6173135	6474533	299	1794	7176	19854	19856	20138	3439	3440	3489	0.0653403	900	902	918	0.00350907	60	91	1768	67	232	1324870	4586640
Paenibacillus polymyxa M1	uid162159	NC_017542	5864546	0.454358	5926030	6162271	6465321	299	1794	7176	19817	19819	19960	3432	3434	3462	0.033533	898	900	911	0.00233615	51	51	589	132	167	2604918	3295398
Desulfosporosinus orientis DSM 765	uid82939	NC_016584	5863081	0.431157	5924553	6160768	6463694	299	1794	7176	19812	19814	19984	3431	3434	3465	0.0396384	898	900	912	0.00243786	77	59	121	106	193	2091180	3807659
Nocardiopsis alba ATCC BAA 2165	uid174334	NC_018524	5848211	0.700761	5909470	6144884	6447201	298	1788	7152	19828	19830	19970	3434	3436	3460	0.0313137	898	901	911	0.00175207	105	155	469	29	269	572579	5311263
Microcystis aeruginosa NIES 843	uid59101	NC_010296	5842795	0.425878	5903870	6138546	6439151	297	1782	7128	19876	19878	19969	3442	3444	3464	0.0211001	900	903	909	0.00124703	52	96	1657	91	206	1801079	4077249
Roseiflexus RS 1	uid58523	NC_009523	5801598	0.607518	5862247	6095293	6393631	295	1770	7080	19870	19872	19882	3441	3443	3450	0.00288162	900	903	909	0.000446681	88	104	2471	53	242	1048650	4788227
Methylobacterium populi BJ001	uid58937	NC_010725	5800441	0.698127	5861090	6094182	6392987	295	1770	7080	19866	19868	19901	3440	3443	3451	0.00770736	900	902	908	0.00103799	116	153	524	35	260	692401	5143319
Variovorax paradoxus B4	uid218005	NC_022247	5795261	0.676199	5855913	6088975	6388257	295	1770	7080	19848	19850	20013	3437	3440	3469	0.0374184	899	902	913	0.00203228	93	139	574	30	265	592926	5237617
Salinispora arenicola CNS 205	uid58659	NC_009953	5786361	0.699427	5847000	6080107	6379130	295	1770	7080	19818	19820	19933	3432	3435	3458	0.0260083	898	901	911	0.0018686	116	135	496	37	258	730156	5091474
Methylobacterium chloromethanicum CM4	uid58933	NC_011757	5777908	0.686254	5838352	6070628	6368640	294	1764	7056	19856	19858	19958	3439	3441	3460	0.0241381	900	902	911	0.00135946	95	136	493	27	267	533843	5279225
Pseudomonas putida W619	uid58651	NC_010501	5774330	0.618109	5834795	6067155	6365472	294	1764	7056	19844	19846	19896	3437	3439	3453	0.0117587	899	902	907	0.00105112	75	94	219	74	220	1462248	4347263
Nocardiopsis dassonvillei DSM 43111	uid49483	NC_014210	5767958	0.732745	5828404	6060684	6358999	294	1764	7056	19822	19824	19972	3433	3435	3462	0.0363844	898	901	912	0.00199437	137	172	589	17	277	335551	5467569
Methanosarcina acetivorans C2A	uid57879	NC_003552	5751492	0.429409	5811720	6043081	6340388	293	1758	7032	19833	19835	19910	3435	3437	3450	0.0167828	899	901	907	0.00108309	53	132	248	57	236	1125680	4660842
Rhodopseudomonas palustris TIE 1	uid58995	NC_011004	5744041	0.652586	5804089	6034774	6330356	292	1752	7008	19874	19877	20158	3442	3444	3495	0.0671673	900	903	918	0.00386621	111	130	417	37	255	732242	5046735
Mycobacterium KMS	uid58491	NC_008705	5737227	0.68854	5797259	6027880	6324020	292	1752	7008	19851	19853	20036	3438	3440	3473	0.0438472	899	902	914	0.00216422	100	108	456	45	247	889520	4882627
Paenibacillus polymyxa SC2	uid59583	NC_014622	5731816	0.455167	5791865	6022501	6318738	292	1752	7008	19833	19835	19863	3435	3437	3445	0.00740022	899	901	907	0.00099893	54	55	162	123	169	2429154	3337599
Pseudomonas putida BIRD 1	uid162055	NC_017530	5731541	0.621183	5791570	6022236	6318492	292	1752	7008	19832	19834	19879	3435	3437	3451	0.0128303	899	901	907	0.00135381	62	102	1448	75	217	1481079	4285379
Desulfitobacterium hafniense Y51	uid58605	NC_007907	5727534	0.476498	5787564	6018273	6314361	292	1752	7008	19818	19820	19947	3432	3435	3459	0.0296614	898	901	908	0.00151697	67	66	540	109	183	2150994	3611458
Roseiflexus castenholzii DSM 13941	uid58287	NC_009767	5723298	0.6106	5783122	6013041	6307495	291	1746	6984	19871	19873	19954	3441	3443	3459	0.0195543	900	903	909	0.00116332	65	133	2569	59	232	1167442	4590654
Mycobacterium MCS	uid58465	NC_008146	5705448	0.688702	5765054	5994190	6287994	290	1740	6960	19877	19879	20038	3442	3444	3473	0.0382931	900	903	913	0.00219801	92	138	552	31	259	613579	5126535
Escherichia coli O26 H11 11368	uid41021	NC_013361	5697240	0.509947	5756867	5985806	6280068	290	1740	6960	19849	19851	19922	3437	3440	3454	0.016076	899	902	909	0.0012932	49	76	114	112	178	2213677	3518250
Pseudomonas denitrificans ATCC 13867	uid195459	NC_020829	5696307	0.656372	5755927	5985033	6279321	290	1740	6960	19846	19848	19855	3437	3439	3446	0.00434023	899	902	908	0.000953122	64	126	528	32	258	632374	5098613
Photorhabdus luminescens laumondii TTO1	uid61593	NC_005126	5688987	0.430856	5748605	5977713	6271756	290	1740	6960	19820	19822	20051	3433	3435	3478	0.0547584	898	901	916	0.00336979	58	71	204	93	197	1835441	3888224
Microlunatus phosphovorus NM 1	uid68055	NC_015635	5683123	0.67675	5742530	5970781	6263507	289	1734	6936	19868	19870	19978	3441	3443	3464	0.0262269	900	903	911	0.00153948	88	116	712	44	245	870503	4847173
Gordonia polyisoprenivorans VH2	uid86651	NC_016906	5669805	0.674255	5729209	5957503	6250421	289	1734	6936	19822	19824	19907	3433	3435	3452	0.0210458	898	901	908	0.00105954	100	135	466	40	249	789525	4914830
Candidatus Koribacter versatilis Ellin345	uid58479	NC_008009	5650368	0.587377	5709580	5937050	6229008	288	1728	6912	19822	19824	20090	3433	3435	3482	0.0635889	898	901	915	0.00348451	33	64	155	124	164	2447513	3237299
Bacillus thuringiensis serovar kurstaki HD73	uid189188	NC_020238	5646799	0.354908	5706009	5933613	6225367	288	1728	6912	19810	19812	19963	3431	3433	3463	0.0367709	898	900	911	0.00224614	104	84	247	74	214	1459865	4221376
Pseudomonas VLB120	uid226717	NC_022738	5644569	0.622042	5703560	5930268	6220826	287	1722	6888	19871	19873	19893	3441	3443	3450	0.00606466	900	903	909	0.000481543	66	98	535	67	220	1325747	4353131
Klebsiella pneumoniae 342	uid59145	NC_011283	5641239	0.576327	5700250	5926990	6217811	287	1722	6888	19859	19861	19995	3439	3441	3465	0.0320543	900	902	912	0.00172404	65	65	213	88	199	1740340	3935228
Thermomonospora curvata DSM 43183	uid41885	NC_013510	5639016	0.720774	5698026	5924724	6215916	287	1722	6888	19851	19853	20060	3438	3440	3477	0.0498347	899	902	914	0.00277766	126	190	1390	20	267	395351	5277993
Mycobacterium ulcerans Agy99	uid62939	NC_008611	5631606	0.65874	5690599	5917260	6208354	287	1722	6888	19825	19827	20087	3433	3436	3482	0.0621578	898	901	917	0.00361813	75	129	363	54	233	1066008	4599909
Variovorax paradoxus S110	uid59437	NC_012791	5626353	0.68041	5685152	5911082	6200652	286	1716	6864	19876	19878	19919	3442	3444	3455	0.0114674	900	903	909	0.000811214	88	151	596	31	255	613543	5047013
Mycobacterium gilvum PYR GCK	uid59421	NC_009338	5619607	0.68327	5678400	5904364	6194495	286	1716	6864	19852	19854	20015	3438	3440	3470	0.0383799	899	902	913	0.00211137	103	140	449	37	249	731578	4922226
Mycobacterium MOTT36Y	uid164001	NC_017904	5613626	0.683269	5672428	5898406	6188585	286	1716	6864	19831	19833	20019	3434	3437	3471	0.0436179	898	901	912	0.0024982	96	127	495	47	239	928102	4719730
Echinicola vietnamensis DSM 17526	uid184076	NC_019904	5608040	0.45028	5666856	5892764	6182402	286	1716	6864	19812	19814	19846	3431	3434	3441	0.00630525	898	900	906	0.00104049	45	56	155	119	167	2347628	3294632
Desulfobacterium autotrophicum HRM2	uid59061	NC_012108	5589073	0.491432	5647663	5872809	6161547	285	1710	6840	19814	19816	19919	3432	3434	3454	0.0242532	898	900	909	0.00191194	57	60	574	97	188	1913916	3709237
Mycobacterium indicus pranii MTCC 9506	uid175523	NC_018612	5589007	0.684387	5647600	5872748	6161313	285	1710	6840	19814	19816	19854	3432	3434	3446	0.0112063	898	900	906	0.00128298	84	113	503	33	252	651084	4972006
Mycobacterium chubuense NBB4	uid168322	NC_018027	5583723	0.691038	5642106	5866467	6154403	284	1704	6816	19864	19866	20029	3440	3442	3476	0.0404665	900	902	913	0.00287894	99	137	592	34	250	672515	4945167
Modestobacter marinus	uid167487	NC_017955	5575517	0.745841	5633896	5858236	6146366	284	1704	6816	19835	19837	20030	3435	3437	3471	0.0479425	899	901	914	0.00267345	145	203	894	11	273	217257	5392215
Escherichia coli O157 H7 EC4115	uid59091	NC_011353	5572075	0.508355	5630456	5854869	6143164	284	1704	6816	19823	19825	19986	3433	3435	3466	0.0382289	898	901	912	0.00245955	50	59	234	97	187	1914688	3691344
Verminephrobacter eiseniae EF01 2	uid58675	NC_008786	5566749	0.65676	5624918	5848437	6135052	283	1698	6792	19874	19876	19895	3442	3444	3451	0.00568109	900	903	909	0.000750794	106	143	2478	34	249	672858	4927722
Mycobacterium gilvum Spyr1	uid61403	NC_014814	5547747	0.682702	5605716	5828466	6113932	282	1692	6768	19876	19878	20002	3442	3444	3467	0.0292804	900	903	912	0.00202066	85	129	370	32	250	633345	4948119
Escherichia coli O157 H7 EDL933	uid57831	NC_002655	5528445	0.506903	5586205	5808228	6092590	281	1686	6744	19877	19879	20091	3442	3444	3481	0.0508922	900	903	915	0.00277823	48	57	139	109	172	2157433	3404606
Escherichia coli O157 H7 TW14359	uid59235	NC_013008	5528136	0.508108	5585905	5807917	6092430	281	1686	6744	19876	19878	20064	3442	3444	3481	0.0473337	900	903	915	0.00277823	66	61	155	115	166	2276274	3285465
Zobellia galactanivorans	uid70621	NC_015844	5521712	0.430427	5579480	5801518	6086584	281	1686	6744	19853	19855	20078	3438	3440	3480	0.0550168	899	902	915	0.00321145	50	65	154	106	175	2095760	3459554
Mycobacterium yongonense 05 1390	uid189649	NC_021715	5521023	0.683626	5578798	5800824	6085911	281	1686	6744	19851	19853	19950	3438	3440	3460	0.0239533	899	902	910	0.00149767	86	114	355	47	234	929051	4625581
Shewanella sediminis HAW EB3	uid58835	NC_009831	5517674	0.463583	5575445	5797469	6082563	281	1686	6744	19839	19841	19962	3436	3438	3463	0.0306338	899	901	910	0.00210761	61	54	142	105	176	2074286	3476993
Herbaspirillum seropedicae SmR1	uid50427	NC_014323	5513887	0.637895	5571641	5793748	6078706	281	1686	6744	19825	19827	20095	3433	3436	3485	0.0654618	898	901	916	0.00367151	72	124	396	53	228	1046542	4500933
Rhodopseudomonas palustris BisB18	uid58443	NC_007925	5513844	0.653468	5571601	5793598	6078629	281	1686	6744	19825	19827	20050	3433	3436	3475	0.052603	898	901	913	0.00312468	110	122	444	30	251	592230	4955205
Pseudomonas poae RE 1 1 14	uid188480	NC_020209	5512241	0.612208	5570003	5792038	6076929	281	1686	6744	19820	19822	19847	3433	3435	3442	0.00679058	898	901	906	0.000646385	54	91	254	83	198	1638089	3907748
Methylobacterium extorquens AM1	uid57605	NC_012808	5511322	0.691275	5569098	5791025	6075732	281	1686	6744	19816	19818	20049	3432	3434	3474	0.0574088	898	900	915	0.00337179	99	139	529	23	258	453846	5091086
Rhodopseudomonas palustris BisA53	uid58445	NC_008435	5505494	0.648352	5563056	5784283	6067743	280	1680	6720	19866	19868	19883	3440	3443	3449	0.00472596	900	902	908	0.000787485	81	137	415	41	239	811081	4727895
Mycobacterium intracellulare MOTT 64	uid89385	NC_016948	5501090	0.684883	5558642	5779879	6063837	280	1680	6720	19850	19852	19943	3438	3440	3459	0.0225001	899	902	910	0.00150301	99	126	488	35	245	691802	4842760
Bacillus thuringiensis Bt407	uid177931	NC_018877	5500501	0.35617	5558051	5779299	6063239	280	1680	6720	19848	19850	19913	3437	3440	3454	0.0151217	899	902	910	0.00141966	93	97	236	64	216	1264944	4269027
Escherichia coli O157 H7	uid57781	NC_002695	5498450	0.508451	5556010	5777230	6061310	280	1680	6720	19840	19842	20094	3436	3438	3484	0.0606067	899	901	915	0.00357789	53	64	136	107	173	2113888	3418042
Bacillus thuringiensis HD 789	uid173860	NC_018508	5495278	0.354788	5552838	5774328	6058242	280	1680	6720	19829	19831	19991	3435	3437	3468	0.0399505	899	901	912	0.00204594	95	85	221	50	230	987252	4541506
Bacillus thuringiensis serovar IS5056	uid190186	NC_020376	5491935	0.356005	5549514	5770715	6054426	280	1680	6720	19817	19819	19995	3432	3434	3467	0.0443015	898	900	911	0.00278815	105	93	275	61	219	1203723	4321711
Bacillus thuringiensis serovar chinensis CT 43	uid158151	NC_017208	5486830	0.35589	5544195	5764606	6046946	279	1674	6696	19869	19871	20046	3441	3443	3476	0.0434777	900	903	914	0.00266755	101	85	262	61	218	1207051	4313150
Acidovorax avenae ATCC 19860	uid42497	NC_015138	5482170	0.692408	5539519	5759961	6042993	279	1674	6696	19852	19854	20112	3438	3440	3489	0.0640132	899	902	917	0.00376064	107	132	457	31	248	613059	4902466
Caulobacter K31	uid58551	NC_010338	5477872	0.678735	5535224	5755525	6038679	279	1674	6696	19837	19839	19984	3435	3438	3466	0.03668	899	901	913	0.00261263	81	150	486	27	252	533324	4977906
Pseudovibrio FO BEG1	uid82373	NC_016642	5475670	0.526916	5533020	5753334	6036261	279	1674	6696	19829	19831	20008	3434	3436	3468	0.0449078	898	901	913	0.00246773	35	66	112	127	152	2507794	3001232
Mycobacterium avium 104	uid57693	NC_008595	5475491	0.69405	5532834	5753269	6036201	279	1674	6696	19828	19830	20105	3434	3436	3486	0.0690759	898	901	918	0.00388608	118	145	484	32	247	631801	4877039
Isosphaera pallida ATCC 43644	uid62207	NC_014962	5472964	0.628217	5530307	5750634	6033339	279	1674	6696	19819	19821	20080	3432	3435	3482	0.063963	898	901	917	0.00378429	50	86	3417	86	193	1697200	3809113
Methylobacterium extorquens PA1	uid58821	NC_010172	5471154	0.68603	5528504	5748880	6031529	279	1674	6696	19813	19815	19939	3431	3434	3460	0.0309229	898	900	910	0.00240826	97	130	339	41	238	808895	4695615
Serratia plymuthica S13	uid210642	NC_021659	5467306	0.565346	5524453	5744052	6025685	278	1668	6672	19870	19872	19911	3441	3443	3452	0.0110742	900	903	909	0.000749457	38	88	196	95	183	1879665	3620880
Rhodopseudomonas palustris CGA009	uid62901	NC_005296	5459213	0.654321	5516356	5736093	6018219	278	1668	6672	19841	19843	19850	3436	3438	3445	0.0035982	899	902	907	0.000519239	99	104	402	57	221	1126161	4366287
Klebsiella variicola At 22	uid42113	NC_013850	5458505	0.579309	5515651	5735270	6017397	278	1668	6672	19838	19840	19973	3436	3438	3463	0.0326437	899	901	911	0.00189006	54	66	232	88	190	1738336	3753407
Escherichia coli O103 H2 12009	uid41013	NC_013353	5449314	0.509662	5506258	5725001	6005555	277	1662	6648	19876	19878	19928	3442	3444	3454	0.0138036	900	903	909	0.0010743	50	64	198	107	170	2117745	3364691
Serratia proteamaculans 568	uid58725	NC_009832	5448853	0.554079	5505783	5724575	6005121	277	1662	6648	19874	19876	20019	3442	3444	3471	0.0361771	900	903	913	0.00227148	55	71	173	107	170	2117526	3364435
Serratia AS12	uid67315	NC_015566	5443009	0.563009	5499960	5718784	5999722	277	1662	6648	19853	19855	19972	3438	3440	3462	0.0291019	899	902	910	0.00160618	59	71	242	77	200	1522231	3953907
Serratia plymuthica AS9	uid67313	NC_015567	5442880	0.56296	5499809	5718627	5999601	277	1662	6648	19852	19854	20119	3438	3440	3489	0.0659586	899	902	918	0.00356306	57	78	173	85	192	1680268	3795719
Serratia AS13	uid162065	NC_017573	5442549	0.563017	5499490	5718311	5999349	277	1662	6648	19851	19853	20063	3438	3440	3478	0.0521787	899	902	915	0.00276567	68	80	216	79	198	1561580	3914088
Gordonia KTR9	uid174812	NC_018581	5441391	0.681789	5498317	5717152	5998090	277	1662	6648	19847	19849	20011	3437	3439	3471	0.040656	899	902	913	0.00264436	95	125	403	29	248	573126	4901369
Mycobacterium VKM Ac 1815D	uid199859	NC_023036	5438192	0.672867	5495118	5714017	5994991	277	1662	6648	19836	19837	19846	3435	3438	3444	0.00269163	899	901	907	0.000767058	96	108	355	45	232	888838	4582458
Pandoraea pnomenusa 3kgm	uid229878	NC_022904	5435131	0.651027	5492074	5710945	5992120	277	1662	6648	19824	19826	20099	3433	3436	3484	0.0671155	898	901	915	0.0036879	65	115	377	46	231	908044	4560208
Pseudomonas mendocina NK 01	uid66299	NC_015410	5434353	0.628928	5491295	5710167	5991072	277	1662	6648	19822	19824	19873	3433	3435	3448	0.0125529	898	901	907	0.000986452	64	101	269	63	214	1243488	4223985
Frankia CcI3	uid58397	NC_007777	5433628	0.705033	5490572	5709387	5990239	277	1662	6648	19819	19821	19976	3432	3435	3463	0.0376491	898	901	910	0.00212744	114	181	414	20	257	394695	5072055
Gloeocapsa PCC 7428	uid183112	NC_019745	5431448	0.435341	5488385	5707182	5987770	277	1662	6648	19811	19813	20002	3431	3433	3467	0.0464842	898	900	912	0.00242565	43	64	147	103	174	2032074	3432489
Planctomyces limnophilus DSM 3776	uid48643	NC_014148	5423075	0.539861	5479812	5697774	5977768	276	1656	6624	19852	19854	19961	3438	3440	3462	0.0270206	899	902	910	0.001612	42	39	239	119	157	2352400	3103676
Enterobacter aerogenes EA1509E	uid187411	NC_020181	5419609	0.553243	5476345	5694353	5974474	276	1656	6624	19839	19841	20071	3436	3438	3481	0.0565776	899	901	916	0.00354074	70	73	174	86	190	1699159	3753450
Bacillus cereus B4264	uid58757	NC_011725	5419036	0.355201	5475768	5693899	5973890	276	1656	6624	19837	19839	20049	3435	3438	3475	0.0530428	899	901	913	0.00280428	79	87	370	57	219	1125916	4326116
Bacillus thuringiensis MC28	uid176369	NC_018693	5414494	0.356305	5471219	5689311	5969290	276	1656	6624	19821	19823	19906	3433	3435	3451	0.0215349	898	901	907	0.00120782	85	96	172	68	208	1342107	4105376
Glaciecola psychrophila 170	uid193711	NC_020514	5413691	0.406109	5470420	5688461	5968115	276	1656	6624	19818	19820	19928	3432	3435	3454	0.0271485	898	900	909	0.00150221	55	69	123	100	176	1973504	3473180
Bacillus cereus ATCC 14579	uid57975	NC_004722	5411809	0.354946	5468545	5686513	5966055	276	1656	6624	19811	19813	19971	3431	3433	3462	0.039995	898	900	911	0.00247161	101	95	254	49	227	966622	4478187
Mycobacterium intracellulare MOTT 02	uid89387	NC_016947	5409696	0.685124	5466234	5683545	5961775	275	1650	6600	19875	19877	19928	3442	3444	3454	0.014372	900	903	910	0.000870454	78	108	521	51	224	1009334	4433250
Rhodopseudomonas palustris DX 1	uid43327	NC_014834	5404117	0.65841	5460632	5677925	5956949	275	1650	6600	19854	19856	20104	3438	3441	3484	0.060418	899	902	917	0.00348841	82	110	516	31	244	612869	4824113
Mycobacterium intracellulare ATCC 13950	uid167994	NC_016946	5402402	0.685161	5458925	5676095	5955133	275	1650	6600	19848	19850	20033	3437	3440	3474	0.0451479	899	902	914	0.00261576	80	124	1212	38	237	751031	4684244
Raoultella ornithinolytica B6	uid198431	NC_021066	5398151	0.562258	5454680	5671926	5950928	275	1650	6600	19833	19835	19891	3435	3437	3451	0.0155983	899	901	907	0.00121221	62	67	128	92	183	1816914	3614116
Shewanella piezotolerans WP3	uid58745	NC_011566	5396476	0.43559	5453006	5670236	5949199	275	1650	6600	19827	19829	19860	3434	3436	3445	0.00788118	898	901	907	0.000694382	47	41	110	113	162	2230994	3198362
Paenibacillus polymyxa E681	uid53477	NC_014483	5394884	0.460681	5451395	5668570	5947403	275	1650	6600	19821	19823	19914	3433	3435	3455	0.0223325	898	901	909	0.00168733	51	44	517	118	157	2329053	3098692
Klebsiella pneumoniae 1084	uid174151	NC_018522	5386705	0.577614	5443034	5659548	5937231	274	1644	6576	19863	19865	19884	3440	3442	3450	0.00722503	900	902	908	0.000832975	75	90	188	65	209	1285646	4133824
Escherichia coli O55 H7 CB9615	uid46655	NC_013941	5386352	0.508307	5442671	5659240	5936978	274	1644	6576	19861	19863	20079	3439	3442	3481	0.055172	900	902	915	0.00314992	58	63	139	109	165	2155687	3263420
Escherichia coli Xuzhou21	uid163995	NC_017906	5386223	0.508242	5442553	5658960	5936642	274	1644	6576	19861	19863	19950	3439	3442	3460	0.020372	900	902	909	0.00153593	54	69	151	94	180	1859121	3559868
Pandoraea RB 44	uid231151	NC_023018	5385252	0.652812	5441560	5658093	5935945	274	1644	6576	19857	19859	20070	3439	3441	3481	0.0537513	900	902	916	0.00321173	69	111	281	54	220	1067951	4350045
Sphingomonas wittichii RW1	uid58691	NC_009511	5382261	0.688152	5438600	5655048	5933041	274	1644	6576	19846	19848	20083	3437	3439	3484	0.0599848	899	902	915	0.00343781	100	167	714	22	252	434761	4980275
Cyanothece PCC 7425	uid59435	NC_011884	5374574	0.51101	5430914	5647367	5925080	274	1644	6576	19818	19820	20039	3432	3435	3476	0.0554832	898	901	914	0.00336643	19	69	216	114	160	2249900	3157450
Comamonas testosteroni CNB 2	uid62961	NC_013446	5373644	0.618135	5429957	5646485	5924185	274	1644	6576	19815	19817	19928	3432	3434	3453	0.0278299	898	900	909	0.00151317	70	106	226	63	211	1243049	4163344
Colwellia psychrerythraea 34H	uid57855	NC_003910	5373180	0.382373	5429514	5645946	5923416	274	1644	6576	19813	19815	20010	3431	3434	3470	0.0489837	898	900	913	0.00283701	64	67	153	94	180	1854727	3551223
Bacteroides fragilis 638R	uid84217	NC_016776	5373121	0.436798	5429442	5645872	5923439	274	1644	6576	19813	19815	19950	3431	3434	3462	0.0351802	898	900	910	0.00214535	44	57	125	112	162	2209642	3196236
Escherichia coli O111 H 11128	uid41023	NC_013364	5371077	0.50927	5427192	5642837	5919170	273	1638	6552	19877	19879	20108	3442	3444	3483	0.0571082	900	903	915	0.003209	58	61	119	109	164	2157446	3246268
Azorhizobium caulinodans ORS 571	uid58905	NC_009937	5369772	0.677244	5425885	5641490	5917704	273	1638	6552	19873	19875	19890	3441	3444	3450	0.00423096	900	903	909	0.00071593	89	113	447	34	239	672819	4729588
Azotobacter vinelandii CA	uid198829	NC_021149	5366370	0.660712	5422481	5638210	5914920	273	1638	6552	19860	19862	20026	3439	3442	3473	0.0414728	900	902	912	0.00260826	82	138	412	38	235	751476	4647527
Azotobacter vinelandii DJ	uid57597	NC_012560	5365318	0.660735	5421436	5637065	5913883	273	1638	6552	19856	19858	20062	3439	3441	3479	0.0519264	900	902	915	0.00260826	88	126	373	48	225	949050	4448908
Bacillus thuringiensis serovar finitimus YBT 020	uid158875	NC_017200	5355490	0.357535	5411588	5627276	5904197	273	1638	6552	19820	19822	20026	3433	3435	3471	0.0509183	898	901	912	0.00298716	95	87	325	55	218	1085475	4302635
Nostoc azollae 0708	uid49725	NC_014248	5354700	0.38688	5410825	5626445	5903275	273	1638	6552	19817	19819	20050	3432	3434	3475	0.0578769	898	900	913	0.0034504	65	73	155	73	200	1440515	3946832
Acidovorax citrulli AAC00 1	uid58429	NC_008752	5352772	0.689496	5408890	5624606	5900956	273	1638	6552	19810	19812	20028	3431	3433	3475	0.0547613	898	900	912	0.00336494	71	127	539	27	246	532605	4852807
Shewanella baltica OS195	uid58261	NC_009997	5347283	0.465635	5403200	5618121	5893570	272	1632	6528	19862	19864	20053	3440	3442	3479	0.0467359	900	902	914	0.00323534	50	59	1390	94	178	1859135	3520673
Citrobacter rodentium ICC168	uid43089	NC_013716	5346659	0.550553	5402567	5617429	5893126	272	1632	6528	19860	19862	19971	3439	3442	3462	0.0278261	900	902	910	0.00194386	56	69	190	91	181	1799628	3579547
Bordetella bronchiseptica RB50	uid57613	NC_002927	5339179	0.684944	5395096	5610023	5886075	272	1632	6528	19832	19834	20077	3435	3437	3483	0.0619123	899	901	916	0.0037557	119	155	725	11	261	217230	5154474
Klebsiella pneumoniae HS11286	uid84387	NC_016845	5333942	0.578389	5389846	5604813	5880400	272	1632	6528	19813	19815	19991	3431	3434	3467	0.0448531	898	900	911	0.00300596	60	68	226	79	193	1558763	3807691
Rhodopseudomonas palustris HaA2	uid58439	NC_007778	5331656	0.664393	5387366	5601360	5875556	271	1626	6504	19877	19879	20032	3442	3444	3472	0.0389813	900	903	913	0.00248888	111	128	540	27	244	534398	4829662
Bacillus thuringiensis BMB171	uid49135	NC_014171	5330088	0.355036	5385778	5599844	5874264	271	1626	6504	19871	19873	20086	3441	3443	3482	0.0557898	900	903	917	0.00290934	88	99	247	49	222	969776	4392696
Serratia odorifera 4Rx13	uid42253	NC_021591	5328010	0.565892	5383719	5597938	5872622	271	1626	6504	19864	19866	19897	3440	3442	3454	0.0101274	900	902	909	0.00129563	62	86	294	86	185	1701089	3659324
Azotobacter vinelandii CA6	uid198830	NC_021150	5323210	0.660407	5378923	5592959	5867686	271	1626	6504	19846	19848	19957	3437	3439	3464	0.0291878	899	902	910	0.00196312	91	115	676	45	226	889284	4466333
Frankia symbiont of Datisca glomerata	uid46257	NC_015656	5323186	0.704625	5378877	5592938	5867937	271	1626	6504	19846	19848	19932	3437	3439	3457	0.0203666	899	902	909	0.00145873	114	162	470	16	255	316192	5039379
Geodermatophilus obscurus DSM 43160	uid43725	NC_013757	5322497	0.744331	5378200	5592225	5867336	271	1626	6504	19843	19845	20053	3436	3439	3479	0.052871	899	902	914	0.00285603	152	181	765	11	260	217347	5137547
Xanthomonas citri Aw12879	uid194444	NC_020815	5321499	0.6511	5377202	5591242	5866338	271	1626	6504	19840	19842	19866	3436	3438	3448	0.0073309	899	901	907	0.00109809	84	109	335	45	226	889012	4464884
Crinalium epipsammum PCC 9333	uid183113	NC_019753	5315554	0.404098	5371261	5585291	5860014	271	1626	6504	19818	19820	19862	3432	3434	3444	0.0117694	898	900	906	0.000687651	64	80	174	67	204	1322171	4025784
Klebsiella pneumoniae MGH 78578	uid57619	NC_009648	5315120	0.578328	5370811	5584889	5859654	271	1626	6504	19816	19818	19968	3432	3434	3463	0.0385124	898	900	911	0.00263649	68	70	587	82	189	1618011	3729494
Enterobacter cloacae ATCC 13047	uid48363	NC_014121	5314581	0.551202	5370289	5584360	5859105	271	1626	6504	19814	19816	19969	3432	3434	3465	0.0393725	898	900	912	0.00297364	56	51	168	95	176	1874353	3472630
Escherichia coli O7 K1 CE10	uid162115	NC_017646	5313531	0.508643	5369240	5583354	5857746	271	1626	6504	19810	19812	19999	3431	3433	3470	0.0493385	898	900	912	0.00297364	54	47	157	98	173	1933148	3412786
Escherichia coli O104 H4 2009EL 2071	uid176128	NC_018661	5312586	0.510295	5368276	5582397	5856799	271	1626	6504	19807	19809	19862	3430	3433	3444	0.0148796	897	900	906	0.000856118	61	52	158	98	173	1932848	3412122
Xanthobacter autotrophicus Py2	uid58453	NC_009720	5308934	0.678779	5364433	5577731	5851222	270	1620	6480	19866	19868	19942	3440	3443	3457	0.0175193	900	902	909	0.00161866	108	129	417	33	237	652805	4688408
Bacillus cereus AH820	uid58751	NC_011773	5302683	0.356118	5358183	5571504	5845390	270	1620	6480	19843	19845	19880	3436	3439	3447	0.010221	899	902	907	0.000654779	103	87	297	47	223	928676	4406287
Bacillus cereus E33L	uid58103	NC_006274	5300915	0.355668	5356419	5569727	5843692	270	1620	6480	19836	19838	19994	3435	3438	3466	0.0396292	899	901	912	0.00213292	78	81	274	55	215	1086369	4246830
Bordetella petrii	uid61631	NC_010170	5287950	0.658825	5343240	5555810	5828503	269	1614	6456	19861	19863	19962	3439	3442	3462	0.0252286	900	902	911	0.00182632	109	113	427	45	224	890070	4430036
Enterobacter aerogenes KCTC 2190	uid68103	NC_015663	5280350	0.55184	5335644	5547894	5820636	269	1614	6456	19834	19835	19865	3435	3437	3447	0.0099935	899	901	906	0.00092944	70	69	527	84	185	1658916	3653594
Desulfitobacterium hafniense DCB 2	uid57749	NC_011830	5279134	0.478254	5334430	5546988	5819772	269	1614	6456	19828	19830	19990	3434	3436	3466	0.0423036	898	901	912	0.00218523	52	47	137	108	161	2132506	3178790
Anaeromyxobacter Fw109 5	uid58755	NC_009675	5277990	0.739815	5333271	5545785	5818688	269	1614	6456	19824	19826	19917	3433	3436	3453	0.0238592	898	901	909	0.00159486	136	204	976	11	258	217145	5092992
Geobacter M18	uid55771	NC_014973	5277406	0.615513	5332701	5545153	5817928	269	1614	6456	19822	19824	19868	3433	3435	3445	0.0132926	898	901	907	0.00091644	54	92	249	61	208	1204028	4105539
Bacteroides fragilis YCH46	uid58195	NC_006347	5277274	0.435295	5332591	5545095	5817779	269	1614	6456	19821	19823	20006	3433	3435	3468	0.0466025	898	901	912	0.00258745	48	84	132	94	175	1855272	3454185
Klebsiella pneumoniae JM45	uid215235	NC_022082	5273813	0.578863	5329107	5541612	5814082	269	1614	6456	19808	19810	20027	3431	3433	3472	0.0549573	898	900	913	0.00342901	63	70	240	62	207	1222896	4083077
Escherichia coli O104 H4 2011C 3493	uid176127	NC_018658	5273097	0.510176	5328396	5540881	5813157	269	1614	6456	19806	19808	19848	3430	3433	3444	0.0117102	897	900	906	0.00100391	64	62	145	103	166	2031361	3273901
Klebsiella pneumoniae rhinoscleromatis SB3432	uid203334	NC_021232	5270770	0.575116	5325865	5537655	5808907	268	1608	6432	19870	19872	20035	3441	3443	3477	0.0428742	900	903	914	0.00275958	66	74	288	73	195	1444547	3858270
Bacillus cereus 03BB102	uid59299	NC_012472	5269628	0.356549	5324722	5536457	5808033	268	1608	6432	19866	19868	19961	3440	3443	3462	0.0242772	900	902	912	0.00205687	91	74	232	56	212	1107791	4193883
Bacillus cereus AH187	uid58753	NC_011658	5269030	0.358056	5324125	5535767	5807607	268	1608	6432	19864	19866	19897	3440	3442	3454	0.00905768	900	902	908	0.00109944	89	87	193	59	209	1167029	4134048
Chloroflexus Y 400 fl	uid59085	NC_012032	5268950	0.570276	5324048	5535840	5807293	268	1608	6432	19863	19865	20083	3440	3442	3485	0.0567939	900	902	915	0.00337441	72	76	5334	63	205	1246088	4054912
Bordetella bronchiseptica 253	uid178913	NC_019382	5264383	0.685329	5319469	5531202	5802986	268	1608	6432	19846	19848	20055	3437	3439	3477	0.0541285	899	902	915	0.00323543	105	127	553	20	248	395238	4901183
Escherichia coli O55 H7 RM12579	uid162153	NC_017656	5263980	0.50772	5319054	5530785	5802660	268	1608	6432	19845	19847	19920	3437	3439	3457	0.0208282	899	902	909	0.00139936	57	54	179	90	178	1778549	3517457
Bacillus weihenstephanensis KBAB4	uid58315	NC_010184	5262775	0.357788	5317866	5529552	5801531	268	1608	6432	19840	19842	20050	3436	3438	3476	0.0543888	899	901	914	0.00314064	68	81	246	60	208	1185370	4109448
Clostridium cellulovorans 743B	uid51503	NC_014393	5262222	0.313962	5317306	5529053	5800996	268	1608	6432	19838	19840	20031	3436	3438	3471	0.0482747	899	901	914	0.00280735	90	106	375	44	224	869363	4424895
Klebsiella pneumoniae KCTC 2242	uid162147	NC_017540	5259571	0.579026	5314661	5526500	5798344	268	1608	6432	19828	19830	20050	3434	3436	3475	0.057924	898	901	915	0.00310969	58	76	187	77	191	1520290	3771323
Chloroflexus aurantiacus J 10 fl	uid57657	NC_010175	5258541	0.570404	5313626	5525327	5797167	268	1608	6432	19824	19826	20089	3433	3436	3485	0.0659321	898	901	915	0.00368272	59	69	4873	93	175	1835817	3454761
Bacillus thuringiensis Al Hakam	uid58795	NC_008600	5257091	0.356401	5312174	5523889	5795562	268	1608	6432	19819	19821	19973	3432	3435	3465	0.0399831	898	901	912	0.00214884	70	78	220	68	200	1341984	3947142
Escherichia coli O104 H4 2009EL 2050	uid175905	NC_018650	5253138	0.510577	5308238	5520031	5791417	268	1608	6432	19804	19806	20025	3430	3432	3471	0.057414	897	900	912	0.00335285	65	69	135	99	169	1952273	3332917
Klebsiella pneumoniae NTUH K2044	uid59073	NC_012731	5248520	0.580321	5303390	5514362	5784994	267	1602	6408	19860	19862	20112	3439	3442	3488	0.0643177	900	902	916	0.00406973	72	62	211	84	183	1661448	3618980
Desulfovibrio magneticus RS 1	uid59309	NC_012796	5248049	0.63149	5302930	5513842	5784569	267	1602	6408	19859	19861	19905	3439	3441	3451	0.0130829	900	902	909	0.00123874	81	131	687	34	233	672348	4607620
Shewanella baltica OS117	uid162025	NC_017579	5242964	0.465227	5297843	5508804	5779676	267	1602	6408	19840	19842	19876	3436	3438	3448	0.0101839	899	901	907	0.00106994	46	54	114	109	158	2153388	3121493
Escherichia coli 042	uid161985	NC_017626	5241977	0.50873	5296876	5507798	5778708	267	1602	6408	19836	19838	19953	3435	3438	3458	0.0283336	899	901	909	0.00161437	62	70	122	96	171	1896303	3377611
Serratia marcescens WW4	uid188478	NC_020211	5241455	0.599181	5296334	5507321	5778305	267	1602	6408	19834	19836	19961	3435	3437	3462	0.0334689	899	901	911	0.00208219	66	92	282	61	206	1204747	4068625
Xanthomonas oryzae PXO99A	uid59131	NC_010717	5240075	0.640176	5294952	5505893	5776803	267	1602	6408	19829	19831	19913	3434	3436	3453	0.0218723	898	901	907	0.00153708	64	83	1484	69	198	1362394	3909596
Serratia liquefaciens ATCC 27592	uid212306	NC_021741	5238612	0.556912	5293474	5504365	5775109	267	1602	6408	19823	19825	20046	3433	3435	3478	0.0587282	898	901	914	0.00333998	46	61	128	104	163	2053051	3217461
Bacillus thuringiensis serovar konkukian 97 27	uid58089	NC_005957	5237682	0.356205	5292583	5503476	5774135	267	1602	6408	19820	19822	19912	3433	3435	3452	0.0222786	898	901	909	0.00114685	100	93	224	53	214	1046011	4223610
Escherichia coli CFT073	uid57915	NC_004431	5231428	0.507845	5286116	5496162	5765669	266	1596	6384	19870	19872	20026	3441	3443	3472	0.0410039	900	903	913	0.00220432	51	53	170	103	163	2037962	3225278
Bacillus anthracis CDC 684	uid59303	NC_012581	5230115	0.355947	5284805	5494922	5764450	266	1596	6384	19865	19867	20037	3440	3442	3474	0.045331	900	902	913	0.00270427	101	80	272	41	225	811012	4450917
Bacillus anthracis Sterne	uid58091	NC_005945	5228663	0.355946	5283344	5493455	5763017	266	1596	6384	19860	19862	19909	3439	3442	3455	0.0129058	900	902	909	0.00105087	79	88	239	59	207	1166781	4093687
Terriglobus roseus DSM 18391	uid168183	NC_018014	5227858	0.606489	5282556	5492628	5762382	266	1596	6384	19857	19859	19900	3439	3441	3450	0.0111592	900	902	908	0.00105087	50	78	176	72	194	1423702	3835978
Bacillus anthracis Ames Ancestor	uid58083	NC_007530	5227419	0.355913	5282082	5492192	5762029	266	1596	6384	19855	19857	19991	3438	3441	3468	0.0356925	899	902	912	0.00206641	89	89	237	60	206	1186255	4072951
Bacillus anthracis A0248	uid59385	NC_012659	5227419	0.355892	5282093	5492230	5762009	266	1596	6384	19855	19857	19992	3438	3441	3469	0.0357255	899	902	911	0.002165	83	87	196	49	217	968913	4290304
Bacillus anthracis Ames	uid57909	NC_003997	5227293	0.355898	5281964	5492076	5761823	266	1596	6384	19855	19857	19865	3438	3441	3447	0.00447598	899	902	908	0.000664626	78	91	181	54	212	1067629	4191459
Rhodococcus pyridinivorans SB3094	uid232359	NC_023150	5227080	0.683993	5281764	5491928	5761602	266	1596	6384	19854	19856	19917	3438	3441	3454	0.0156063	899	902	909	0.00150257	86	128	412	29	237	573326	4685562
Shewanella halifaxensis HAW EB4	uid59007	NC_010334	5226917	0.448582	5281581	5491707	5761724	266	1596	6384	19853	19855	20018	3438	3440	3468	0.0412189	899	902	912	0.00228629	55	66	109	94	172	1858273	3400432
Bacillus cereus ATCC 10987	uid57673	NC_003909	5224283	0.357925	5278959	5489099	5758880	266	1596	6384	19843	19845	20034	3436	3439	3474	0.0482078	899	902	914	0.00302143	116	77	212	47	219	928682	4327401
Bacillus cereus F837 76	uid83611	NC_016779	5222906	0.355879	5277583	5487766	5757601	266	1596	6384	19838	19840	19982	3436	3438	3462	0.0355933	899	901	912	0.002165	86	89	225	54	212	1066714	4187993
Bacillus cereus NC7401	uid82815	NC_016771	5221581	0.3581	5276251	5486351	5756292	266	1596	6384	19833	19835	19984	3435	3437	3464	0.0389199	899	901	912	0.00255495	80	68	274	64	202	1263926	3989449
Bacillus anthracis H9401	uid162021	NC_017729	5218947	0.35579	5273623	5483813	5753621	266	1596	6384	19823	19825	19998	3433	3435	3468	0.0451095	898	901	911	0.00237577	80	74	234	67	199	1322513	3928234
Bacillus cereus Q1	uid58529	NC_011969	5214195	0.357777	5268881	5478956	5748157	266	1596	6384	19805	19807	20018	3430	3432	3470	0.054805	897	900	913	0.00295159	101	91	221	49	217	966333	4279672
Escherichia coli ED1a	uid59379	NC_011745	5209548	0.510384	5264011	5473363	5741848	265	1590	6360	19862	19864	19922	3440	3442	3453	0.0144836	900	902	909	0.00141521	68	54	129	90	175	1780076	3461145
Gordonia bronchialis DSM 43247	uid41403	NC_013441	5208602	0.674806	5263074	5472402	5741149	265	1590	6360	19858	19860	20034	3439	3441	3474	0.0453322	900	902	913	0.00287376	82	115	433	33	232	652558	4587726
Bacteroides fragilis NCTC 9343	uid57639	NC_003228	5205140	0.434551	5259610	5468908	5737796	265	1590	6360	19845	19847	20003	3437	3439	3468	0.0401757	899	902	912	0.00225689	52	54	132	102	163	2015620	3221200
Escherichia coli UMN026	uid62981	NC_011751	5202090	0.510268	5256564	5465969	5734818	265	1590	6360	19834	19836	19858	3435	3437	3444	0.00795792	899	901	907	0.000737545	44	66	121	91	174	1797240	3436534
Solitalea canadensis DSM 3403	uid81783	NC_017770	5202069	0.375336	5256541	5465843	5734878	265	1590	6360	19833	19836	20099	3435	3437	3484	0.0673432	899	901	916	0.00395933	65	77	506	80	185	1579914	3653837
Octadecabacter arcticus 238	uid54699	NC_020908	5200279	0.55595	5254754	5464147	5732984	265	1590	6360	19827	19829	19894	3434	3436	3451	0.0191239	898	901	908	0.00137982	47	45	257	119	146	2349500	2882464
Polaromonas JS666	uid58207	NC_007948	5200264	0.628538	5254749	5464168	5733079	265	1590	6360	19827	19829	19878	3434	3436	3448	0.0136392	898	901	907	0.00131561	64	89	199	66	199	1303082	3928877
Desulfobacula toluolica Tol2	uid175777	NC_018645	5197905	0.417004	5252384	5461768	5730354	265	1590	6360	19818	19820	19895	3432	3435	3450	0.0192065	898	900	907	0.00149176	52	93	1330	71	194	1401114	3828480
Acidovorax KKS102	uid176500	NC_018708	5196935	0.65313	5251402	5460797	5729349	265	1590	6360	19814	19816	19982	3432	3434	3463	0.0434372	898	900	912	0.00256459	60	117	397	56	209	1104888	4123724
Bacillus cereus biovar anthracis CI	uid50615	NC_014335	5196054	0.355964	5250534	5459824	5728326	265	1590	6360	19811	19813	19893	3431	3433	3449	0.0209132	898	900	907	0.00144973	79	79	262	64	201	1262514	3965230
Teredinibacter turnerae T7901	uid59267	NC_012997	5193164	0.512006	5247433	5455964	5722789	264	1584	6336	19874	19876	20042	3442	3444	3474	0.043611	900	903	914	0.00243505	37	63	679	97	167	1919786	3304943
Pseudoalteromonas atlantica T6c	uid58283	NC_008228	5187005	0.448866	5241263	5449882	5717699	264	1584	6336	19851	19853	19932	3438	3440	3458	0.0218945	899	902	911	0.00185421	38	43	159	124	140	2451106	2767453
Collimonas fungivorans Ter331	uid70793	NC_015856	5186898	0.599167	5241163	5449777	5717615	264	1584	6336	19850	19852	20088	3438	3440	3484	0.0617043	899	902	915	0.00347966	83	109	325	55	209	1087137	4131322
Escherichia coli UMNK88	uid161991	NC_017641	5186416	0.51033	5240674	5449287	5717314	264	1584	6336	19849	19851	19867	3437	3440	3449	0.00685998	899	902	907	0.000998272	54	57	143	98	166	1936981	3280989
Salinispora tropica CNB 440	uid58565	NC_009380	5183331	0.698861	5237584	5446057	5713884	264	1584	6336	19837	19839	19939	3435	3438	3460	0.0265986	899	901	909	0.00181345	81	126	382	40	224	790118	4424762
Xanthomonas campestris vesicatoria 85 10	uid58321	NC_007508	5178466	0.651457	5232734	5441363	5708927	264	1584	6336	19818	19820	20070	3432	3435	3480	0.06425	898	901	914	0.00380786	75	118	410	45	219	888025	4322005
Xanthomonas axonopodis citri 306	uid57889	NC_003919	5175554	0.651673	5229823	5438462	5705550	264	1584	6336	19807	19809	20052	3430	3433	3478	0.0627426	897	900	915	0.00366109	74	105	353	48	216	946701	4260418
Shewanella pealeana ATCC 700345	uid58705	NC_009901	5174581	0.449375	5228834	5437306	5704364	264	1584	6336	19804	19806	19867	3430	3432	3448	0.0176032	897	900	906	0.00138505	44	44	115	108	156	2129742	3076388
Pedobacter heparinus DSM 2366	uid59111	NC_013061	5167383	0.423061	5221431	5429198	5696045	263	1578	6312	19851	19853	19955	3438	3440	3462	0.0271919	899	902	911	0.00211387	44	55	145	95	168	1877957	3320856
Klebsiella pneumoniae CG43	uid223021	NC_022566	5166857	0.579747	5220913	5428692	5695746	263	1578	6312	19849	19851	19955	3437	3440	3461	0.0265791	899	902	909	0.00169909	73	64	244	70	193	1383547	3814748
Pectobacterium SCC3193	uid193707	NC_017845	5164411	0.506756	5218477	5426183	5692876	263	1578	6312	19840	19842	19866	3436	3438	3448	0.00755396	899	901	907	0.000867817	59	52	105	95	168	1876818	3319041
Bacteroides vulgatus ATCC 8482	uid58253	NC_009614	5163189	0.424609	5217248	5425020	5691941	263	1578	6312	19835	19837	19954	3435	3437	3461	0.0329331	899	901	911	0.00229603	55	64	259	94	169	1856711	3337919
Escherichia coli 55989	uid59383	NC_011748	5154862	0.509661	5208928	5416696	5683007	263	1578	6312	19803	19805	20010	3430	3432	3470	0.0541505	897	900	912	0.0031925	64	64	126	98	165	1932457	3253853
Xanthomonas axonopodis Xac29 1	uid193774	NC_020800	5153455	0.652126	5207328	5414331	5679443	262	1572	6288	19873	19875	19932	3441	3444	3457	0.015045	900	903	909	0.00143141	80	115	348	47	215	930067	4254729
Escherichia coli ETEC H10407	uid161993	NC_017633	5153435	0.510693	5207297	5414299	5679409	262	1572	6288	19873	19875	19913	3441	3444	3453	0.00877127	900	903	909	0.00103073	49	60	118	100	162	1978916	3205849
Xanthomonas campestris 8004	uid57595	NC_007086	5148708	0.653537	5202563	5409539	5675306	262	1572	6288	19855	19857	19883	3438	3441	3448	0.00694159	899	902	908	0.000795229	76	118	314	45	217	889688	4290343
Shewanella baltica OS223	uid58775	NC_011663	5145902	0.465962	5199747	5406744	5672581	262	1572	6288	19844	19846	19950	3437	3439	3460	0.0279191	899	902	911	0.00147493	58	47	725	96	166	1896954	3280261
Caldilinea aerophila DSM 14535 NBRC 104270	uid158165	NC_017079	5144873	0.591222	5198710	5405756	5671658	262	1572	6288	19840	19842	19965	3436	3438	3462	0.0320639	899	901	910	0.00216909	57	67	6875	73	189	1442167	3734011
Geobacter uraniireducens Rf4	uid58475	NC_009483	5136364	0.54569	5190224	5397233	5662270	262	1572	6288	19807	19810	20069	3430	3433	3480	0.0683786	897	900	915	0.00369589	49	55	166	82	180	1617308	3550384
Escherichia coli IAI39	uid59381	NC_011750	5132068	0.509379	5185730	5391854	5656155	261	1566	6264	19866	19868	20035	3440	3443	3476	0.0449871	900	902	914	0.00313266	47	51	107	116	145	2294886	2868398
Escherichia coli ABU 83972	uid161975	NC_017631	5131397	0.508909	5185049	5391275	5655718	261	1566	6264	19864	19866	19885	3440	3442	3451	0.00753103	900	902	908	0.00117322	53	64	127	91	170	1799961	3362642
Escherichia coli JJ1886	uid226103	NC_022648	5129938	0.51096	5183586	5389669	5654350	261	1566	6264	19858	19860	19985	3439	3441	3466	0.0332715	900	902	911	0.00236268	48	47	96	102	159	2016937	3144203
Zunongwangia profunda SM A87	uid48073	NC_014041	5128187	0.364404	5181840	5388033	5652818	261	1566	6264	19851	19853	20055	3438	3440	3476	0.0550421	899	902	915	0.00314079	76	82	329	48	213	948817	4210577
Shewanella baltica OS155	uid58259	NC_009052	5127376	0.465696	5181020	5387271	5652124	261	1566	6264	19848	19850	20024	3437	3440	3471	0.046442	899	902	914	0.00279282	50	56	120	104	157	2055619	3102955
Leptolyngbya PCC 7376	uid182928	NC_019683	5125950	0.441365	5179593	5385827	5650756	261	1566	6264	19843	19845	19896	3436	3439	3451	0.0134294	899	902	907	0.00124695	43	64	176	97	164	1916626	3240521
Escherichia coli IHE3034	uid162007	NC_017628	5108383	0.510105	5161829	5367215	5630868	260	1560	6240	19851	19853	19897	3438	3440	3454	0.0134964	899	902	908	0.00144242	59	51	107	97	163	1917389	3222080
Clostridium saccharobutylicum DSM 13864	uid223284	NC_022571	5107814	0.288365	5161270	5366669	5630526	260	1560	6240	19848	19851	20106	3437	3440	3486	0.0662892	899	902	918	0.00406086	97	130	458	23	237	454571	4684339
Marinomonas MWYL1	uid58715	NC_009654	5100344	0.42856	5153781	5359196	5622867	260	1560	6240	19820	19822	19886	3433	3435	3448	0.0175959	898	901	907	0.000817216	48	52	559	99	161	1953924	3177497
Erwinia billingiae Eb661	uid50547	NC_014306	5100167	0.555349	5153627	5359103	5622775	260	1560	6240	19819	19821	19970	3432	3435	3462	0.0403314	898	901	912	0.0020835	59	66	207	87	173	1717082	3414185
Bacillus megaterium DSM319	uid48371	NC_014103	5097447	0.383649	5150881	5356377	5619769	260	1560	6240	19809	19811	19840	3431	3433	3440	0.00823676	898	900	906	0.000817216	66	66	195	77	183	1518821	3609700
Bacillus megaterium QM B1551	uid15862	NC_014019	5097129	0.384911	5150557	5355970	5619500	260	1560	6240	19807	19809	20038	3430	3433	3473	0.0602416	897	900	914	0.00365821	85	69	204	70	190	1380607	3747590
Terriglobus saanensis SP1PR4	uid53251	NC_014963	5095226	0.576874	5148474	5353223	5615175	259	1554	6216	19876	19878	19936	3442	3444	3457	0.0161954	900	903	910	0.00110299	44	56	123	110	149	2177178	2949022
Bordetella bronchiseptica MO149	uid177517	NC_018829	5091817	0.688303	5145053	5349622	5611994	259	1554	6216	19863	19865	19882	3440	3442	3449	0.00542398	900	902	908	0.000737282	123	117	497	25	234	494501	4628278
Bacillus cereus FRI 35	uid173403	NC_018491	5083176	0.358179	5136410	5341277	5603873	259	1554	6216	19829	19831	20012	3435	3437	3468	0.0470612	899	901	912	0.00221185	91	88	163	56	203	1105722	4008414
Escherichia coli APEC O1	uid58623	NC_008563	5082025	0.508539	5135267	5339815	5602524	259	1554	6216	19825	19827	19895	3433	3436	3452	0.0189101	898	901	907	0.00156814	53	40	114	101	158	1993848	3119145
Azoarcus KH32C	uid193704	NC_020516	5081166	0.654977	5134402	5339019	5601837	259	1554	6216	19821	19823	20068	3433	3435	3479	0.0659887	898	901	915	0.0037971	58	103	297	47	212	927649	4184479
Xanthomonas campestris	uid61643	NC_010688	5079002	0.654395	5132227	5336824	5599041	259	1554	6216	19813	19815	19967	3431	3434	3462	0.0397591	898	900	911	0.00256918	76	106	346	38	221	749695	4360258
Xanthomonas campestris ATCC 33913	uid57887	NC_003902	5076188	0.6547	5129436	5334073	5596380	259	1554	6216	19802	19804	19991	3430	3432	3467	0.0507877	897	900	912	0.00314041	77	129	463	36	223	709854	4397308
Pseudomonas mendocina ymp	uid58723	NC_009439	5072807	0.650697	5125831	5329650	5591015	258	1548	6192	19865	19867	20018	3440	3442	3470	0.041473	900	902	913	0.00272663	47	93	344	62	196	1226405	3877238
Escherichia coli SMS 3 5	uid58919	NC_010498	5068389	0.508021	5121416	5325167	5586907	258	1548	6192	19848	19850	19968	3437	3440	3463	0.0294785	899	902	911	0.00186264	52	62	155	86	172	1699819	3399409
Mycobacterium abscessus	uid61613	NC_010397	5067172	0.645191	5120193	5323953	5585655	258	1548	6192	19843	19845	20036	3436	3439	3472	0.0503997	899	902	912	0.00250734	49	77	214	82	176	1620217	3477788
Shewanella baltica BA175	uid52601	NC_017571	5066051	0.464736	5119084	5322880	5584648	258	1548	6192	19839	19841	19943	3436	3438	3460	0.0291437	899	901	909	0.00181296	46	41	145	103	155	2034871	3062025
Escherichia coli UTI89	uid58541	NC_007946	5065741	0.509075	5118764	5322589	5584499	258	1548	6192	19838	19840	19891	3436	3438	3451	0.0141576	899	901	907	0.0014978	49	44	126	102	156	2014903	3081673
Photorhabdus asymbiotica ATCC 43949	uid59243	NC_012962	5064808	0.42406	5117838	5321667	5583336	258	1548	6192	19834	19836	19985	3435	3437	3465	0.0393866	899	901	912	0.00241188	55	69	257	75	183	1481402	3614248
Pectobacterium atrosepticum SCRI1043	uid57957	NC_004547	5064019	0.512777	5117048	5320932	5582603	258	1548	6192	19831	19833	19967	3434	3437	3462	0.0357404	898	901	910	0.00203017	54	46	407	92	166	1816726	3278134
Pectobacterium wasabiae WPP163	uid41297	NC_013421	5063892	0.507871	5116917	5320815	5582668	258	1548	6192	19831	19833	19839	3434	3437	3443	0.00376798	898	901	907	0.000704013	62	56	91	94	164	1856217	3238512
Anaeromyxobacter K	uid58953	NC_011145	5061632	0.752925	5114658	5318419	5580120	258	1548	6192	19822	19824	19894	3433	3435	3451	0.0192347	898	901	907	0.0013513	152	208	1508	5	253	98689	4993781
Candidatus Accumulibacter phosphatis clade IIA UW 1	uid59207	NC_013194	5058518	0.645014	5111540	5315432	5576639	258	1548	6192	19810	19812	19864	3431	3433	3445	0.0159076	898	900	906	0.00104672	61	84	665	59	199	1163832	3925520
Saccharophagus degradans 2 40	uid57921	NC_007912	5057531	0.461041	5110559	5314453	5575412	258	1548	6192	19806	19808	19905	3430	3433	3451	0.0266672	897	900	909	0.00169395	47	57	1143	99	159	1952467	3135904
Rhizobium leguminosarum bv viciae 3841	uid57955	NC_008380	5057142	0.61462	5110170	5314242	5570436	258	1548	6192	19805	19806	20030	3431	3432	3471	0.0599021	898	899	912	0.00355326	71	78	270	64	194	1262310	3825672
Glaciecola 4H 3 7 YE 5	uid66595	NC_015497	5052309	0.444423	5105130	5308151	5568715	257	1542	6168	19862	19864	19947	3440	3442	3458	0.0230911	900	902	909	0.00150363	37	44	121	115	142	2274543	2808485
Methylomonas methanica MC09	uid67363	NC_015572	5051681	0.516242	5104511	5307571	5568012	257	1542	6168	19859	19861	20089	3439	3442	3486	0.0600266	900	902	917	0.00378867	45	56	486	99	158	1957960	3124449
Rubrivivax gelatinosus IL144	uid158163	NC_017075	5043253	0.716783	5096071	5299227	5560015	257	1542	6168	19827	19829	19853	3434	3436	3445	0.00764828	898	901	907	0.000986261	112	196	781	11	246	217173	4856796
Rhodococcus equi 103S	uid60171	NC_014659	5043170	0.692442	5095996	5299069	5559880	257	1542	6168	19826	19828	20024	3434	3436	3471	0.0524781	898	901	914	0.00249085	105	118	357	20	237	394857	4679037
Stanieria cyanosphaera PCC 7437	uid183115	NC_019748	5041209	0.361694	5094037	5297028	5557620	257	1542	6168	19819	19821	19855	3432	3435	3445	0.00901229	898	901	906	0.00113498	49	92	246	67	190	1322248	3749687
Escherichia coli clone D i2	uid162047	NC_017651	5038386	0.508688	5091214	5294264	5554431	257	1542	6168	19808	19810	19848	3431	3433	3444	0.0116046	898	900	906	0.00105079	53	44	196	108	149	2130226	2938886
Escherichia coli clone D i14	uid162049	NC_017652	5038386	0.508688	5091214	5294264	5554431	257	1542	6168	19808	19810	19848	3431	3433	3444	0.0116046	898	900	906	0.00105079	53	44	196	108	149	2130226	2938886
Escherichia coli S88	uid62979	NC_011742	5032268	0.509863	5084885	5287134	5546698	256	1536	6144	19860	19862	20074	3439	3442	3481	0.056954	900	902	915	0.00337142	60	52	107	93	163	1839171	3223698
Anaeromyxobacter dehalogenans 2CP 1	uid58989	NC_011891	5029329	0.751691	5081939	5284191	5543928	256	1536	6144	19849	19851	19942	3437	3440	3457	0.0242543	899	902	910	0.00131232	147	231	995	3	253	59293	5000630
Aeromonas hydrophila ML09 119	uid205540	NC_021290	5024500	0.611909	5077117	5279388	5539223	256	1536	6144	19830	19832	19958	3434	3437	3460	0.0340774	898	901	910	0.00190522	73	92	235	51	205	1007171	4047930
Escherichia coli KO11FL	uid162099	NC_017660	5021812	0.510909	5074435	5276609	5536182	256	1536	6144	19819	19822	20074	3432	3435	3481	0.0678524	898	901	915	0.00369392	48	62	133	94	162	1855092	3197327
Thiocystis violascens DSM 198	uid74025	NC_018012	5017071	0.629885	5069677	5271918	5530868	256	1536	6144	19801	19803	19924	3429	3432	3454	0.0325105	897	900	909	0.00196005	51	98	267	48	208	946414	4101247
Anaeromyxobacter dehalogenans 2CP C	uid58135	NC_007760	5013479	0.753595	5065892	5267399	5525779	255	1530	6120	19864	19866	19926	3440	3442	3456	0.0175069	900	902	909	0.000993997	144	199	1002	7	248	138459	4905503
Mycobacterium abscessus bolletii 50594	uid205422	NC_021282	5000473	0.646081	5052889	5254398	5512708	255	1530	6120	19813	19815	19873	3431	3434	3450	0.0168348	898	900	907	0.00160942	69	77	241	62	193	1223197	3807762
Alicycliphilus denitrificans K601	uid66307	NC_015422	4995263	0.683971	5047472	5248129	5505361	254	1524	6096	19869	19871	20106	3441	3443	3487	0.0638685	900	903	917	0.00356042	103	129	480	28	226	553965	4471663
Escherichia coli UM146	uid162043	NC_017632	4993013	0.508845	5045217	5245951	5503180	254	1524	6096	19861	19863	19878	3439	3442	3448	0.00533248	900	902	908	0.000751797	45	68	130	80	174	1582173	3441200
Clostridium pasteurianum BC1	uid201478	NC_021182	4990707	0.30765	5042915	5243622	5501237	254	1524	6096	19851	19853	20104	3438	3440	3486	0.0675916	899	902	918	0.00387532	102	125	316	23	231	454649	4566422
Syntrophobacter fumaroxidans MPOB	uid58177	NC_008554	4990251	0.603151	5042461	5243135	5500866	254	1524	6096	19850	19852	19900	3438	3440	3451	0.0143055	899	902	908	0.00130215	53	67	472	86	168	1699884	3320733
Shigella sonnei 53G	uid84383	NC_016822	4988504	0.512982	5040706	5241386	5499128	254	1524	6096	19843	19845	19925	3436	3439	3457	0.020994	899	902	909	0.0014765	56	66	105	93	161	1837577	3181285
Pleurocapsa PCC 7327	uid183006	NC_019689	4986817	0.454657	5039015	5239670	5497431	254	1524	6096	19836	19838	20007	3435	3438	3468	0.0463901	899	901	912	0.00280338	49	66	189	90	164	1777669	3239502
Nocardioides JS614	uid58149	NC_008699	4985871	0.720898	5038077	5238766	5496624	254	1524	6096	19832	19834	20073	3435	3437	3480	0.0643524	899	901	915	0.00370852	107	155	604	15	239	296223	4720010
Escherichia coli PMV 1	uid219679	NC_022370	4984940	0.51027	5037144	5237861	5495580	254	1524	6096	19829	19831	19902	3434	3436	3453	0.021127	898	901	909	0.0018342	42	61	114	92	162	1816612	3198688
Bacillus megaterium WSH 002	uid159841	NC_017138	4983975	0.384733	5036158	5236812	5494661	254	1524	6096	19825	19827	19948	3433	3436	3460	0.0330872	898	901	909	0.00200926	87	83	236	55	199	1085735	3928579
Xanthomonas fuscans 4834 R	uid222814	NC_022541	4981995	0.652103	5034208	5234839	5492171	254	1524	6096	19817	19819	19992	3432	3434	3467	0.0485591	898	900	911	0.00275984	75	69	329	53	201	1046015	3966349
Escherichia coli E24377A	uid58395	NC_009801	4979619	0.509305	5031810	5232506	5489600	254	1524	6096	19808	19810	19895	3431	3433	3451	0.0239827	898	900	907	0.00184152	43	49	100	99	155	1952664	3057302
Salmonella enterica Serovar Cubana CFSAN002050	uid212973	NC_021818	4977480	0.525616	5029478	5230109	5481359	253	1518	6072	19877	19879	19970	3443	3445	3462	0.0255986	901	902	910	0.00194183	50	55	147	93	160	1840740	3166980
Shewanella ANA 3	uid58347	NC_008577	4972204	0.483442	5024194	5224084	5480732	253	1518	6072	19856	19858	19986	3439	3441	3466	0.0348387	900	902	913	0.00236968	50	54	144	85	168	1680615	3321821
Alteromonas SN2	uid67349	NC_015554	4972148	0.437722	5024141	5224033	5480504	253	1518	6072	19856	19858	19931	3439	3441	3456	0.0190763	900	902	910	0.00148234	54	64	123	98	155	1937747	3064636
Escherichia coli NA114	uid162139	NC_017644	4971461	0.514745	5023461	5223264	5480017	253	1518	6072	19853	19855	20001	3438	3440	3467	0.0403971	899	902	911	0.00231759	48	55	135	97	156	1917748	3083955
Shewanella oneidensis MR 1	uid57949	NC_004347	4969811	0.4624	5021813	5221680	5478364	253	1518	6072	19847	19849	19861	3437	3439	3446	0.00506171	899	902	908	0.000717928	53	57	110	103	150	2035598	2964457
Enterobacter cloacae dissolvens SDM	uid168997	NC_018079	4968248	0.553898	5020248	5220129	5476827	253	1518	6072	19840	19842	20063	3436	3438	3480	0.0611644	899	901	915	0.00352482	51	42	132	92	161	1817764	3180726
Xanthomonas axonopodis citrumelo F1	uid73179	NC_016010	4967469	0.653161	5019453	5219361	5476064	253	1518	6072	19837	19839	20041	3435	3438	3476	0.0550079	899	901	912	0.00315097	58	122	345	42	211	829627	4168068
Magnetospirillum magneticum AMB 1	uid58527	NC_007626	4967148	0.654891	5019148	5219039	5475740	253	1518	6072	19836	19838	19972	3435	3438	3462	0.0350438	899	901	912	0.0023811	73	130	350	33	220	651825	4345565
Escherichia coli O127 H6 E2348 69	uid59343	NC_011601	4965553	0.508738	5017532	5217421	5474044	253	1518	6072	19830	19832	19888	3434	3437	3448	0.0164481	898	901	907	0.000974402	59	43	153	98	155	1935103	3060671
Rahnella aquatilis HX2	uid158049	NC_017047	4962173	0.525112	5014165	5214021	5470338	253	1518	6072	19816	19818	20037	3432	3434	3472	0.059753	898	900	913	0.00331869	47	57	135	105	148	2071841	2920566
Shewanella violacea DSS12	uid47085	NC_014012	4962103	0.449865	5014101	5213923	5470183	253	1518	6072	19816	19818	19965	3432	3434	3462	0.0409628	898	900	910	0.00258853	57	52	365	97	156	1914000	3078343
Salmonella enterica serovar Typhimurium T000240	uid84397	NC_016860	4954814	0.52524	5006616	5205727	5461125	252	1512	6048	19865	19867	19991	3440	3442	3466	0.0338708	900	902	911	0.00237333	53	52	126	84	168	1661725	3323219
Serratia ATCC 39006	uid218470	NC_022268	4946161	0.495504	4997967	5196890	5452520	252	1512	6048	19831	19833	19870	3434	3437	3445	0.00985754	898	901	907	0.00107164	53	53	109	94	158	1856218	3120077
Xanthomonas campestris raphani 756C	uid159539	NC_017271	4941214	0.656842	4992997	5192073	5447269	252	1512	6048	19811	19813	19943	3431	3433	3460	0.0371378	898	900	909	0.00242462	63	112	522	33	219	650989	4320336
Bacillus toyonensis BCT 7112	uid227218	NC_022781	4940474	0.358206	4992284	5191371	5446841	252	1512	6048	19808	19810	19957	3431	3433	3462	0.041168	898	900	911	0.00218748	109	89	184	38	214	749516	4221096
Xanthomonas oryzae MAFF 311018	uid58547	NC_007705	4940217	0.640893	4992009	5191128	5446118	252	1512	6048	19807	19809	19951	3430	3433	3463	0.0394135	897	900	910	0.00292547	67	96	945	48	204	946695	4023642
Escherichia coli 536	uid58531	NC_008253	4938920	0.508276	4990710	5189766	5444793	252	1512	6048	19802	19804	19908	3430	3432	3454	0.030108	897	900	909	0.00212406	36	55	154	104	148	2050679	2918359
Escherichia coli P12b	uid162061	NC_017663	4935294	0.511947	4986871	5185122	5439291	251	1506	6024	19866	19868	19880	3440	3442	3449	0.00474356	900	902	908	0.000642979	55	54	112	103	148	2037556	2927729
Cyanothece ATCC 51142	uid59013	NC_010546	4934271	0.381073	4985850	5184150	5438325	251	1506	6024	19861	19863	20107	3439	3442	3487	0.0660067	900	902	915	0.0037455	58	80	205	63	188	1245959	3718305
Salmonella typhimurium DT104	uid223287	NC_022569	4933631	0.524286	4985210	5183576	5438120	251	1506	6024	19859	19861	19967	3439	3441	3463	0.0292639	900	902	911	0.00218991	61	63	167	74	177	1463342	3500282
Alkaliphilus metalliredigens QYMF	uid58171	NC_009633	4929566	0.370447	4981153	5179475	5434165	251	1506	6024	19843	19845	19903	3436	3439	3455	0.0173973	899	902	908	0.00145679	52	70	255	72	179	1422647	3536920
Alcanivorax dieselolei B5	uid176364	NC_018691	4928223	0.620103	4979812	5178020	5432622	251	1506	6024	19837	19839	20059	3435	3438	3481	0.0614118	899	901	916	0.00366366	61	66	219	71	180	1402677	3555549
Desulfosporosinus acidiphilus SJ4	uid156759	NC_018068	4926837	0.423978	4978422	5176665	5431501	251	1506	6024	19832	19834	19924	3435	3437	3454	0.0242876	899	901	909	0.00170116	39	49	122	104	147	2053880	2902956
Dickeya dadantii 3937	uid52537	NC_014500	4922802	0.566414	4974391	5172661	5426803	251	1506	6024	19816	19818	19889	3432	3434	3450	0.0213176	898	900	907	0.00165184	59	73	206	63	188	1243117	3709688
Pseudomonas fulva 12 X	uid67351	NC_015556	4920769	0.638988	4972360	5170692	5424733	251	1506	6024	19808	19810	19857	3431	3433	3444	0.0140748	898	900	906	0.000723649	63	82	316	55	196	1084856	3865918
Escherichia coli KO11FL	uid52593	NC_016902	4920168	0.511447	4971769	5170074	5424097	251	1506	6024	19805	19807	20005	3430	3432	3470	0.0543453	897	900	914	0.00314118	55	50	138	88	163	1735450	3214733
Flexibacter litoralis DSM 6794	uid168257	NC_018018	4919337	0.30859	4970933	5169298	5423161	251	1506	6024	19802	19804	19923	3430	3432	3454	0.03209	897	900	909	0.00206021	94	144	407	23	228	453516	4495831
Salmonella enterica serovar Newport USMARC S3124 1	uid213895	NC_021902	4915960	0.524583	4967338	5164864	5417992	250	1500	6000	19867	19869	19959	3440	3443	3460	0.025923	900	902	909	0.00154573	47	48	265	93	157	1839815	3106023
Leptothrix cholodnii SP 6	uid58971	NC_010524	4909403	0.693187	4960782	5158356	5412028	250	1500	6000	19841	19843	19876	3436	3438	3446	0.0106285	899	902	908	0.000763826	115	170	646	20	230	395141	4544141
Escherichia coli W	uid162011	NC_017635	4900968	0.511519	4952347	5149895	5403023	250	1500	6000	19807	19809	19909	3430	3433	3454	0.0266672	897	900	908	0.00214105	52	47	97	95	155	1873679	3057168
Clostridium clariflavum DSM 19732	uid82345	NC_016627	4897678	0.359348	4948862	5145651	5397293	249	1494	5976	19872	19874	20100	3441	3444	3485	0.0610336	900	903	916	0.00353422	60	82	259	45	204	890689	4036759
Escherichia coli W	uid162101	NC_017664	4897452	0.511573	4948631	5145457	5397322	249	1494	5976	19872	19874	19876	3441	3444	3450	0.0029944	900	903	909	0.000409922	42	59	181	77	172	1523686	3403531
Burkholderia xenovorans LB400	uid57823	NC_007951	4895836	0.631351	4947014	5143777	5396065	249	1494	5976	19865	19867	19995	3440	3442	3466	0.0359141	900	902	912	0.00234887	73	120	313	52	197	1028598	3897002
Rhodopseudomonas palustris BisB5	uid58441	NC_007958	4892717	0.652019	4943905	5140606	5393099	249	1494	5976	19852	19855	20099	3438	3440	3484	0.0680954	899	902	916	0.00385995	102	114	379	38	211	751191	4171300
Salmonella enterica serovar Heidelberg SL476	uid58973	NC_011083	4888768	0.523981	4939947	5136690	5389341	249	1494	5976	19837	19839	19871	3435	3438	3448	0.0103729	899	901	907	0.000990056	48	62	165	79	170	1560526	3358007
Cellulophaga algicola DSM 14237	uid62159	NC_014934	4888353	0.339703	4939514	5136189	5388842	249	1494	5976	19835	19837	19951	3435	3437	3462	0.0325275	899	901	910	0.00210356	67	65	1074	54	195	1066548	3851552
Escherichia coli SE11	uid59425	NC_011415	4887515	0.511091	4938692	5135383	5388166	249	1494	5976	19832	19834	19858	3435	3437	3445	0.00814565	899	901	907	0.000901207	49	56	130	98	151	1935331	2981947
Bordetella parapertussis Bpp5	uid177516	NC_018828	4887379	0.682396	4938562	5135202	5387784	249	1494	5976	19831	19833	19971	3434	3437	3462	0.0391282	898	901	912	0.00237849	109	133	643	16	233	315954	4601194
Bacillus infantis NRRL B 14911	uid222804	NC_022524	4884713	0.463116	4935909	5132662	5385386	249	1494	5976	19820	19822	20033	3433	3435	3474	0.0596404	898	901	914	0.00349036	51	76	128	94	155	1855399	3059096
Salmonella enterica serovar Typhimurium D23580	uid86061	NC_016854	4879400	0.525084	4930577	5127293	5379487	249	1494	5976	19799	19801	19928	3429	3431	3455	0.0350869	897	900	908	0.00207676	59	50	125	90	159	1774354	3134809
Salmonella enterica serovar Typhimurium ST4 74	uid84393	NC_016857	4878013	0.524964	4928985	5124871	5375899	248	1488	5952	19872	19874	20105	3441	3444	3487	0.0640422	900	903	917	0.00388279	42	51	100	113	135	2236055	2671602
Salmonella enterica serovar Typhimurium SL1344	uid86645	NC_016810	4878012	0.524964	4928988	5124855	5376009	248	1488	5952	19872	19874	20102	3441	3444	3484	0.0631575	900	903	917	0.00329689	42	51	101	112	136	2216263	2691397
Salmonella enterica serovar Typhimurium 798	uid158047	NC_017046	4876219	0.524924	4927187	5123036	5374494	248	1488	5952	19865	19867	20040	3440	3442	3476	0.0479531	900	902	914	0.00321451	51	63	142	92	156	1819840	3086019
Blastococcus saxobsidens DD2	uid89391	NC_016943	4875340	0.733895	4926302	5122194	5373487	248	1488	5952	19862	19864	19901	3440	3442	3451	0.00983445	900	902	908	0.000935523	109	148	601	13	235	257116	4647858
Desulfosporosinus meridiei DSM 13257	uid75097	NC_018515	4873567	0.420384	4924540	5120470	5371986	248	1488	5952	19854	19857	20103	3438	3441	3485	0.0681019	899	902	917	0.00392618	45	66	124	96	152	1897930	3005282
Salmonella enterica serovar Typhimurium 14028S	uid86059	NC_016856	4870265	0.525163	4921228	5117127	5368724	248	1488	5952	19841	19843	20012	3436	3438	3469	0.0483473	899	902	913	0.00248654	47	53	171	90	158	1778294	3121606
Rahnella Y9602	uid62715	NC_015061	4864217	0.52669	4915197	5111157	5362669	248	1488	5952	19817	19819	19893	3432	3434	3448	0.0214916	898	900	907	0.0014058	47	53	137	93	155	1835253	3058616
Pectobacterium carotovorum PC1	uid59295	NC_012917	4862913	0.522489	4913896	5109739	5360903	248	1488	5952	19812	19814	19825	3431	3433	3441	0.00554367	898	900	906	0.00132303	45	53	156	88	160	1736074	3156494
Rahnella aquatilis CIP 78 65 ATCC 33071	uid86855	NC_016818	4861101	0.524359	4912066	5108075	5359242	248	1488	5952	19804	19806	19987	3430	3432	3469	0.0522989	897	900	912	0.00321451	50	55	130	97	151	1912844	2977894
Salmonella enterica Serovar Typhimurium var 5 CFSAN001921	uid212972	NC_021814	4859931	0.52492	4910888	5106867	5357832	248	1488	5952	19800	19801	19805	3429	3432	3438	0.00260369	897	900	906	0.00033605	51	55	164	97	151	1912449	2977111
Salmonella enterica serovar Paratyphi B SPB7	uid59097	NC_010102	4858887	0.524284	4909649	5104532	5349824	247	1482	5928	19877	19877	19907	3443	3444	3453	0.00930412	901	902	907	0.00128482	60	58	126	86	161	1702026	3186381
Serratia marcescens FGI94	uid185180	NC_020064	4858216	0.592213	4908987	5104200	5354254	247	1482	5928	19872	19874	19974	3441	3444	3464	0.02741	900	903	909	0.00156451	75	93	285	48	199	949828	3937917
Salmonella enterica serovar Typhimurium LT2	uid57799	NC_003197	4857432	0.525368	4908191	5103334	5353393	247	1482	5928	19869	19871	19928	3441	3443	3455	0.0156563	900	903	909	0.0012048	57	62	106	89	158	1760856	3126093
Desulfotomaculum gibsoniae DSM 7213	uid76945	NC_021184	4855529	0.457632	4906308	5101446	5351761	247	1482	5928	19861	19863	19995	3439	3442	3466	0.0372348	900	902	912	0.00212059	51	71	374	89	158	1760157	3124909
Salmonella enterica serovar Typhimurium U288	uid198746	NC_021151	4852606	0.524986	4903365	5098404	5349045	247	1482	5928	19849	19851	20024	3437	3440	3471	0.0479862	899	902	913	0.00276182	50	58	152	95	152	1877844	3004279
Stenotrophomonas maltophilia K279a	uid61647	NC_010943	4851126	0.667302	4901892	5096999	5347746	247	1482	5928	19843	19845	20018	3436	3439	3470	0.0474419	899	902	912	0.00266212	97	115	389	31	216	612526	4268124
Clostridium phytofermentans ISDg	uid58519	NC_010001	4847594	0.355665	4898368	5093555	5344131	247	1482	5928	19829	19831	19932	3434	3436	3458	0.0297226	898	901	909	0.00180128	59	77	140	57	190	1125469	3751657
Salmonella enterica serovar Dublin CT 02021853	uid58917	NC_011205	4842908	0.52499	4893677	5088837	5338939	247	1482	5928	19810	19812	19920	3431	3433	3457	0.032188	898	900	909	0.00229464	51	70	125	77	170	1518901	3353534
Pectobacterium carotovorum PCC21	uid174335	NC_018525	4842771	0.525012	4893532	5088619	5338593	247	1482	5928	19809	19811	20028	3431	3433	3473	0.0601538	898	900	913	0.00355484	55	46	348	86	161	1696559	3175731
Shewanella putrefaciens 200	uid161927	NC_017566	4840251	0.447685	4891029	5086188	5336272	247	1482	5928	19799	19801	19967	3429	3431	3463	0.0469495	897	900	911	0.0027515	57	39	167	86	161	1695665	3174122
Methanosarcina barkeri Fusaro	uid57715	NC_007355	4837408	0.395143	4887971	5082271	5331396	246	1476	5904	19867	19869	20059	3440	3443	3479	0.054028	900	903	915	0.00324064	47	131	250	54	192	1068474	3798341
Escherichia coli LY180	uid219461	NC_022364	4835601	0.511609	4886157	5081721	5323797	246	1476	5904	19862	19862	19967	3441	3442	3462	0.0288973	901	901	910	0.00232874	46	54	137	99	147	1957824	2907177
Salmonella enterica serovar Paratyphi C RKS4594	uid59063	NC_012125	4833080	0.524829	4883627	5077994	5327558	246	1476	5904	19850	19852	19896	3438	3440	3451	0.012643	899	902	908	0.00116129	49	62	135	93	153	1838237	3024234
Xanthomonas oryzae oryzicola BLS256	uid54411	NC_017267	4831739	0.644437	4882320	5076599	5326318	246	1476	5904	19844	19846	20027	3437	3439	3473	0.0509791	899	902	912	0.00297762	58	95	4226	46	200	908953	3952211
Acidimicrobidae bacterium YM16 304	uid193703	NC_020520	4830181	0.677026	4880732	5074999	5324642	246	1476	5904	19838	19840	19939	3436	3438	3459	0.0271687	899	901	909	0.00204676	92	137	462	16	230	316071	4543505
Mycobacterium avium paratuberculosis K 10	uid57699	NC_002944	4829781	0.69722	4880335	5074677	5324265	246	1476	5904	19836	19838	20028	3435	3438	3475	0.0530066	899	901	914	0.00342991	97	123	512	24	222	474047	4385132
Mycobacterium avium paratuberculosis MAP4	uid202426	NC_021200	4829424	0.697211	4879970	5074304	5323875	246	1476	5904	19835	19837	19916	3435	3437	3453	0.0236043	899	901	909	0.00163355	92	147	401	25	221	493776	4365038
Salmonella enterica serovar Newport SL254	uid58831	NC_011080	4827641	0.525383	4878214	5072590	5322135	246	1476	5904	19828	19830	19847	3434	3436	3443	0.00546409	898	901	907	0.000863728	47	48	120	100	146	1974433	2882625
Shigella sonnei Ss046	uid58217	NC_007384	4825265	0.513194	4875824	5070145	5319558	246	1476	5904	19818	19820	19922	3432	3435	3454	0.0272109	898	901	909	0.00184784	43	49	123	93	153	1835263	3019405
Salmonella enterica serovar 4 5 12 i 08 1736	uid212969	NC_021820	4822189	0.525687	4872746	5067083	5316077	246	1476	5904	19805	19807	20032	3430	3432	3472	0.0636495	897	900	914	0.00347561	54	53	119	84	162	1656786	3194804
Dickeya dadantii Ech586	uid42519	NC_013592	4818394	0.539676	4868754	5062321	5310428	245	1470	5880	19870	19872	19977	3441	3443	3462	0.0303034	900	903	910	0.00150213	51	45	134	88	157	1741276	3106408
Salmonella enterica serovar Typhimurium UK 1	uid87049	NC_016863	4817868	0.525216	4868216	5061788	5309855	245	1470	5880	19868	19870	19939	3441	3443	3460	0.0206295	900	903	909	0.00138176	49	36	103	96	149	1899250	2947896
Bacillus 1NLA3E	uid81841	NC_021171	4815602	0.38186	4865962	5059597	5308007	245	1470	5880	19859	19861	19870	3439	3441	3448	0.00535829	900	902	908	0.000589183	76	64	150	58	187	1146957	3697935
Salmonella enterica serovar Typhimurium DT2	uid222818	NC_022544	4814801	0.52514	4865145	5058690	5307161	245	1470	5880	19855	19857	20043	3438	3441	3475	0.0533664	899	902	914	0.00316829	46	47	134	92	153	1818935	3025140
Enterobacter cloacae SCF1	uid59969	NC_014618	4814049	0.573588	4864405	5057968	5306563	245	1470	5880	19852	19854	20024	3438	3440	3469	0.0475233	899	902	913	0.00279474	64	69	239	60	185	1186252	3657083
Dickeya zeae Ech1591	uid59297	NC_012912	4813854	0.5485	4864201	5057780	5306306	245	1470	5880	19851	19853	20073	3438	3440	3479	0.0622503	899	902	915	0.00357578	62	74	425	67	178	1324372	3518759
Enterobacter asburiae LF7a	uid72793	NC_015968	4812833	0.541794	4863185	5056648	5305211	245	1470	5880	19847	19849	20027	3437	3439	3474	0.051772	899	902	915	0.00296061	47	56	132	84	161	1660104	3182011
Octadecabacter antarcticus 307	uid54701	NC_020911	4812600	0.549736	4862959	5056502	5304964	245	1470	5880	19846	19848	20038	3437	3439	3474	0.0536822	899	902	913	0.0030897	32	61	149	100	145	1976207	2865682
Parabacteroides distasonis ATCC 8503	uid58301	NC_009615	4811379	0.453301	4861727	5055314	5303988	245	1470	5880	19841	19843	20037	3436	3438	3474	0.0564244	899	902	913	0.00272663	37	62	117	94	151	1857155	2983502
Salmonella enterica serovar Typhi CT18	uid57793	NC_003198	4809037	0.524106	4859380	5052912	5301501	245	1470	5880	19832	19834	19892	3435	3437	3448	0.0170398	899	901	907	0.00100622	51	43	129	82	163	1619327	3218983
Salmonella enterica serovar Agona SL483	uid59431	NC_011149	4798660	0.524046	4848815	5041589	5288646	244	1464	5856	19870	19872	19910	3441	3443	3452	0.0109327	900	903	908	0.000853898	56	59	147	85	159	1681816	3146015
Escherichia coli APEC O78	uid187277	NC_020163	4798435	0.509839	4848581	5041422	5288498	244	1464	5856	19869	19871	19927	3441	3443	3458	0.017713	900	903	911	0.00169063	53	41	101	86	158	1701511	3126086
Emticicia oligotrophica DSM 17448	uid177079	NC_018748	4798158	0.359122	4848283	5041005	5287743	244	1464	5856	19868	19870	19893	3441	3443	3450	0.00700168	900	902	908	0.000935398	75	82	233	50	194	989196	3838103
Salmonella enterica serovar Heidelberg 41578	uid212970	NC_021810	4793479	0.524926	4843623	5036145	5283543	244	1464	5856	19848	19850	20075	3438	3439	3480	0.0642151	899	902	915	0.0030214	43	57	119	95	149	1877803	2944836
Shewanella MR 7	uid58343	NC_008322	4792610	0.481569	4842747	5035548	5283124	244	1464	5856	19845	19847	19933	3437	3439	3459	0.0247216	899	902	909	0.00175828	61	49	70	96	148	1897067	2924696
Salmonella enterica serovar Typhi Ty2	uid57973	NC_004631	4791961	0.5237	4842104	5034875	5282486	244	1464	5856	19842	19844	20015	3436	3439	3472	0.0489355	899	902	912	0.00274313	48	34	122	102	142	2015497	2805623
Salmonella enterica serovar Typhi Ty21a	uid201427	NC_021176	4791958	0.5236	4842096	5034847	5282420	244	1464	5856	19842	19844	20012	3436	3439	3469	0.0474778	899	902	912	0.00266219	49	34	122	102	142	2015486	2805626
Salmonella enterica Serovar Heidelberg CFSAN002069	uid212974	NC_021812	4783943	0.524687	4834088	5026837	5273934	244	1464	5856	19809	19811	20015	3431	3433	3470	0.0572378	898	900	912	0.00335963	47	55	169	83	161	1637368	3175736
Bordetella parapertussis 12822	uid57615	NC_002928	4773551	0.685158	4823489	5015454	5261949	243	1458	5832	19847	19849	20032	3437	3439	3474	0.0532871	899	902	914	0.00311513	99	133	482	16	227	316199	4486392
Escherichia coli LF82	uid161965	NC_011993	4773108	0.510049	4823044	5014992	5261505	243	1458	5832	19845	19847	20072	3437	3439	3479	0.0633377	899	902	915	0.00350597	46	47	164	93	150	1837997	2964149
Stenotrophomonas maltophilia D457	uid162199	NC_017671	4769156	0.671613	4819077	5011056	5257560	243	1458	5832	19829	19831	19994	3434	3436	3465	0.0468114	898	901	912	0.00226201	75	132	481	21	222	414642	4383537
Salmonella enterica serovar Typhi P stx 12	uid87001	NC_016832	4768352	0.523773	4818293	5010177	5256774	243	1458	5832	19826	19828	19916	3434	3436	3451	0.0249369	898	901	907	0.00150475	62	69	129	58	185	1145036	3652359
Rhizobium leguminosarum bv trifolii WSM1325	uid58991	NC_012850	4767043	0.614582	4816963	5009009	5255492	243	1458	5832	19820	19822	20058	3433	3435	3478	0.0650753	898	901	916	0.0036498	72	104	295	40	203	789440	4006625
Starkeya novella DSM 506	uid48815	NC_014217	4765023	0.682979	4814944	5006870	5252992	243	1458	5832	19812	19814	19975	3431	3434	3465	0.0446918	898	900	912	0.00314333	86	155	482	26	217	512934	4281112
Salmonella enterica serovar Agona 24249	uid230614	NC_022991	4762840	0.524277	4812787	5004760	5250856	243	1458	5832	19803	19805	19970	3430	3432	3460	0.045964	897	900	911	0.00234499	53	64	131	85	158	1676097	3115792
Enterobacteriaceae bacterium FGI 57	uid185181	NC_020063	4762179	0.543427	4812112	5004028	5249964	243	1458	5832	19800	19802	20034	3429	3432	3476	0.0643076	897	900	914	0.00391416	38	63	213	90	153	1774427	3016787
Kineococcus radiotolerans SRS30216	uid58067	NC_009664	4761183	0.748893	4810915	5002104	5247429	242	1452	5808	19877	19879	20077	3442	3444	3484	0.0575587	900	903	915	0.00372904	110	182	783	6	236	118760	4671343
Hyphomicrobium MC1	uid68453	NC_015717	4757528	0.595317	4807266	4998344	5243638	242	1452	5808	19862	19864	20036	3440	3442	3473	0.0497996	900	902	913	0.00279777	58	60	165	73	169	1443788	3342666
Salmonella enterica serovar Choleraesuis SC B67	uid58017	NC_006905	4755700	0.524755	4805422	4996635	5242021	242	1452	5808	19855	19857	19895	3438	3441	3451	0.0106061	899	902	908	0.00126534	54	64	189	81	161	1601447	3183163
Chromobacterium violaceum ATCC 12472	uid58001	NC_005085	4751080	0.652277	4800815	4991994	5237538	242	1452	5808	19836	19838	19855	3435	3438	3445	0.00627657	899	901	907	0.00130001	66	113	624	35	207	691322	4088681
Salmonella enterica serovar Heidelberg B182	uid162195	NC_017623	4750465	0.52505	4800191	4991356	5236869	242	1452	5808	19833	19835	19962	3435	3437	3462	0.0364098	899	901	911	0.00236724	56	60	126	79	163	1560156	3219223
Escherichia coli O83 H1 NRG 857C	uid161987	NC_017634	4747819	0.509887	4797549	4988696	5234003	242	1452	5808	19822	19824	19968	3433	3435	3463	0.0414569	898	901	910	0.00261141	46	50	127	91	151	1796155	2980582
Escherichia coli ATCC 8739	uid58783	NC_010468	4746218	0.511773	4795950	4987069	5232163	242	1452	5808	19815	19817	20053	3432	3434	3480	0.0676568	898	900	915	0.00402353	49	52	202	93	149	1834974	2940164
Geobacter M21	uid59037	NC_012918	4745806	0.608445	4795544	4986768	5231952	242	1452	5808	19814	19816	19884	3432	3434	3449	0.0196197	898	900	908	0.00179773	56	86	235	67	175	1321910	3452822
Yersinia pseudotuberculosis IP 32953	uid58157	NC_006155	4744671	0.478994	4794400	4985525	5230472	242	1452	5808	19809	19811	19952	3431	3433	3459	0.040834	898	900	910	0.00257136	45	69	103	92	150	1814695	2958893
Aeromonas hydrophila ATCC 7966	uid58617	NC_008570	4744448	0.61925	4794182	4985337	5230245	242	1452	5808	19808	19810	19972	3431	3433	3462	0.0458703	898	900	911	0.00268971	68	86	218	55	187	1084804	3688566
Amycolicicoccus subflavus DQS3 9A1	uid67253	NC_015564	4738809	0.626242	4788328	4978743	5222846	241	1446	5784	19866	19868	20016	3440	3443	3472	0.0433302	900	902	912	0.00302955	50	67	183	83	158	1641890	3125712
Arthrobacter Rue61a	uid174511	NC_018531	4736495	0.626984	4786010	4976367	5220795	241	1446	5784	19857	19858	19862	3439	3441	3448	0.00258849	900	902	908	0.000457465	50	56	150	81	160	1601613	3163671
Enterobacter cloacae EcWSU1	uid80739	NC_016514	4734438	0.549448	4783963	4974359	5218895	241	1446	5784	19848	19850	19964	3437	3440	3461	0.0311541	899	902	911	0.0019254	53	60	594	71	170	1403245	3359992
Salmonella enterica serovar Bareilly CFSAN000189	uid212971	NC_021844	4730612	0.525636	4780148	4970633	5215234	241	1446	5784	19832	19834	19978	3435	3437	3464	0.0418412	899	901	911	0.00257043	47	43	179	89	152	1757573	3001849
Enterobacter cloacae ENHKU01	uid172463	NC_018405	4726582	0.55399	4776108	4966432	5210609	241	1446	5784	19815	19817	20030	3432	3434	3471	0.0604763	898	900	912	0.00340146	42	48	176	87	154	1716599	3038783
Gloeobacter JS	uid225602	NC_022600	4724791	0.609102	4774313	4964684	5208594	241	1446	5784	19808	19810	19917	3431	3433	3453	0.0300118	898	900	908	0.00150736	41	87	176	63	178	1242729	3510858
Yersinia pseudotuberculosis IP 31758	uid58487	NC_009708	4723306	0.47822	4772832	4963149	5207153	241	1446	5784	19802	19804	19874	3430	3432	3444	0.0195304	897	900	906	0.000947043	33	50	81	93	148	1833774	2918332
Citrobacter koseri ATCC BAA 895	uid58143	NC_009792	4720462	0.54157	4769757	4959410	5202187	240	1440	5760	19872	19873	19897	3441	3444	3453	0.0076099	900	903	909	0.00112523	48	60	152	87	153	1721551	3027566
Magnetococcus MC 1	uid57833	NC_008576	4719581	0.545005	4768899	4958425	5201069	240	1440	5760	19868	19870	19971	3441	3443	3462	0.0287183	900	902	910	0.00185382	49	80	1602	78	162	1543249	3205010
Escherichia coli SE15	uid161939	NC_013654	4717338	0.510454	4766663	4956304	5199640	240	1440	5760	19859	19861	19881	3439	3441	3448	0.00741721	900	902	908	0.000736634	47	39	122	99	141	1957723	2788300
Clostridium lentocellum DSM 5427	uid49117	NC_015275	4714237	0.345276	4763549	4953113	5196652	240	1440	5760	19846	19848	19887	3437	3439	3448	0.0126958	899	902	908	0.00095099	83	79	222	40	200	790468	3952441
Rhodoferax ferrireducens T118	uid58353	NC_007908	4712337	0.602471	4761650	4951233	5194751	240	1440	5760	19838	19840	19897	3436	3438	3454	0.0179949	899	901	908	0.00153342	56	61	129	73	167	1442053	3298957
Salmonella enterica serovar Schwarzengrund CVM19633	uid58915	NC_011094	4709075	0.524937	4758373	4948003	5191438	240	1440	5760	19824	19826	19983	3433	3436	3463	0.042586	898	901	912	0.00263317	45	42	173	95	145	1875453	2862280
Pseudomonas stutzeri CCUG 29243	uid168379	NC_018028	4709064	0.630491	4758384	4949184	5192544	240	1440	5760	19826	19826	19970	3435	3436	3462	0.0422846	899	901	910	0.00238697	62	85	245	55	185	1085844	3651900
Shewanella W3 18 1	uid58341	NC_008750	4708380	0.449052	4757688	4947203	5190699	240	1440	5760	19821	19823	20003	3433	3435	3469	0.0516969	898	901	912	0.0032343	57	49	109	91	149	1796246	2940802
Salmonella enterica serovar Thompson RM6836	uid222802	NC_022525	4707648	0.525627	4756963	4946546	5189966	240	1440	5760	19818	19820	19988	3432	3435	3463	0.0465388	898	901	911	0.00263317	53	44	194	90	150	1776227	2960096
Shewanella MR 4	uid58345	NC_008321	4706287	0.481885	4755616	4945214	5188318	240	1440	5760	19813	19815	19823	3431	3434	3440	0.00422561	898	900	906	0.000885323	47	46	256	92	148	1815081	2919895
Pantoea ananatis LMG 20103	uid46807	NC_013956	4703373	0.540122	4752699	4942301	5185129	240	1440	5760	19800	19802	20015	3429	3432	3470	0.059646	897	900	913	0.00312044	46	58	148	76	164	1498609	3233450
Aeromonas salmonicida A449	uid58631	NC_009348	4702402	0.588664	4751722	4941339	5184247	240	1440	5760	19796	19798	20000	3429	3431	3467	0.057617	897	900	912	0.00330346	64	80	190	53	187	1044942	3686140
Yersinia pestis Antiqua	uid58607	NC_008150	4702289	0.479902	4751596	4941211	5183992	240	1440	5760	19796	19798	19887	3429	3431	3447	0.025306	897	899	906	0.00175354	42	59	107	83	157	1636095	3094861
Escherichia coli IAI1	uid59377	NC_011741	4700560	0.511036	4749689	4938428	5180443	239	1434	5736	19871	19873	19900	3441	3443	3451	0.00917541	900	903	909	0.000954969	57	38	123	102	137	2018308	2710827
Arthrobacter FB24	uid58141	NC_008541	4698945	0.658648	4748039	4936841	5179224	239	1434	5736	19864	19866	19953	3440	3442	3459	0.0268188	900	902	909	0.00182863	61	82	265	53	186	1048336	3679149
Yersinia pseudotuberculosis PB1	uid59153	NC_010634	4695619	0.478158	4744731	4933543	5176103	239	1434	5736	19850	19852	19957	3438	3440	3462	0.0315078	899	902	911	0.00214248	42	61	69	93	146	1838339	2885838
Pseudomonas stutzeri DSM 4166	uid162113	NC_017532	4689946	0.64425	4739056	4927843	5170333	239	1434	5736	19826	19828	19998	3434	3436	3468	0.0485417	898	901	912	0.0028329	63	96	257	49	190	967359	3751143
Mycobacterium massiliense GO 06	uid170732	NC_018150	4687873	0.647149	4737001	4925743	5168006	239	1434	5736	19818	19820	19828	3432	3434	3441	0.0046796	898	900	906	0.000759986	40	63	190	72	167	1420853	3295594
Escherichia coli K 12 substr DH10B	uid58979	NC_010473	4686137	0.510925	4735252	4924080	5166273	239	1434	5736	19810	19812	19995	3431	3433	3466	0.0547155	898	900	912	0.0032665	55	42	128	87	152	1716159	2998539
Salmonella enterica serovar Enteritidis P125109	uid59247	NC_011294	4685848	0.524874	4734962	4924961	5162282	239	1434	5736	19809	19811	19946	3432	3434	3458	0.0373522	898	899	909	0.00205559	55	58	149	82	157	1617585	3096823
Chloroflexus aggregans DSM 9485	uid58621	NC_011831	4684931	0.567731	4734039	4922868	5164743	239	1434	5736	19805	19807	19980	3430	3432	3467	0.0503332	897	900	911	0.00289131	51	76	2361	63	176	1242417	3471068
Marinomonas mediterranea MMB 1	uid64753	NC_015276	4684316	0.443936	4733421	4922299	5164084	239	1434	5736	19803	19805	19842	3430	3432	3443	0.0108296	897	900	906	0.000603976	45	43	115	94	145	1853616	2859251
Salmonella bongori Sbon 167	uid213088	NC_021870	4683551	0.516504	4732652	4921520	5163472	239	1434	5736	19799	19801	20029	3429	3432	3475	0.065347	897	900	913	0.00376779	49	53	153	89	150	1754636	2957462
Salmonella enterica serovar Pullorum S06004	uid214431	NC_021984	4682599	0.524555	4731715	4920537	5162435	239	1434	5736	19795	19797	20029	3428	3431	3474	0.0653321	897	900	913	0.00361966	56	49	166	87	152	1714852	2996309
Bacillus cellulosilyticus DSM 2522	uid43329	NC_014829	4681672	0.367454	4730574	4918546	5159572	238	1428	5712	19874	19876	19969	3442	3444	3465	0.0280822	900	903	910	0.00167936	70	63	221	58	180	1147822	3562284
Geitlerinema PCC 7407	uid183007	NC_019703	4681111	0.588181	4730020	4918100	5158978	238	1428	5712	19872	19874	19882	3441	3444	3450	0.00271312	900	903	909	0.000553669	52	68	375	57	181	1127916	3581636
Dickeya dadantii Ech703	uid59363	NC_012880	4679450	0.553513	4728360	4916377	5157452	238	1428	5712	19865	19867	19879	3440	3442	3450	0.00710956	900	902	908	0.0012256	64	50	150	80	158	1582488	3125404
Cyanothece PCC 8801	uid59027	NC_011726	4679413	0.400071	4728318	4916366	5157670	238	1428	5712	19864	19866	20081	3440	3442	3482	0.0624215	900	902	916	0.00398103	45	68	159	79	159	1562839	3145011
Salmonella enterica serovar Bovismorbificans 3114	uid218006	NC_022241	4677483	0.525119	4726385	4914390	5155754	238	1428	5712	19856	19858	20046	3439	3441	3476	0.0533044	900	902	914	0.00334042	48	43	94	85	153	1680795	3025122
Cyanothece PCC 8802	uid59143	NC_013161	4669813	0.400625	4718707	4906754	5148129	238	1428	5712	19824	19826	19961	3433	3436	3461	0.0389658	898	901	911	0.0021586	45	55	166	79	159	1559452	3138787
Beutenbergia cavernae DSM 12333	uid59047	NC_012669	4669183	0.735598	4718099	4906099	5147406	238	1428	5712	19821	19823	20040	3433	3435	3475	0.0624608	898	901	913	0.00377552	110	154	808	11	227	217108	4480523
Methylomicrobium alcaliphilum	uid77119	NC_016112	4668296	0.490436	4717210	4905258	5146511	238	1428	5712	19818	19820	19864	3432	3435	3444	0.0127642	898	900	907	0.00132187	60	54	131	69	169	1361705	3335037
Clostridium saccharolyticum WM1	uid51419	NC_014376	4662871	0.452787	4711771	4899796	5140758	238	1428	5712	19795	19797	19892	3428	3431	3449	0.0281084	897	899	908	0.0021228	47	46	116	74	164	1458612	3232691
Gloeobacter violaceus PCC 7421	uid58011	NC_005125	4659019	0.623761	4707720	4894901	5135119	237	1422	5688	19861	19863	20053	3439	3442	3480	0.0558992	900	902	915	0.00311065	58	82	238	62	175	1226180	3461158
Salmonella enterica serovar Gallinarum 287 91	uid59249	NC_011274	4658697	0.525266	4707404	4894670	5134924	237	1422	5688	19860	19862	19968	3439	3442	3465	0.0304779	900	902	912	0.00262561	43	50	143	88	149	1740292	2946730
Caulobacter segnis ATCC 21756	uid41709	NC_014100	4655622	0.680799	4704317	4891597	5132165	237	1422	5688	19847	19849	19962	3437	3439	3464	0.0352584	899	902	910	0.00220307	88	86	398	31	206	612658	4071277
Spirochaeta smaragdinae DSM 11293	uid51369	NC_014364	4653970	0.49261	4702669	4889850	5130281	237	1422	5688	19840	19842	19960	3436	3438	3462	0.0349412	899	901	910	0.00241718	50	46	371	100	137	1975724	2706563
Alteromonas macleodii ATCC 27126	uid55253	NC_018632	4653851	0.449801	4702555	4889832	5130454	237	1422	5688	19839	19842	20077	3436	3438	3484	0.0688083	899	901	916	0.00459167	49	47	95	103	134	2034990	2647183
Yersinia pestis CO92	uid57621	NC_003143	4653728	0.479212	4702435	4889710	5130003	237	1422	5688	19839	19841	19954	3436	3438	3459	0.0344922	899	901	910	0.00212449	48	71	163	78	159	1540868	3141185
Shigella flexneri 2002017	uid159233	NC_017328	4650856	0.511591	4699550	4886842	5127337	237	1422	5688	19827	19829	19916	3434	3436	3452	0.0255878	898	901	909	0.0014284	38	43	127	90	147	1776875	2902293
Polymorphum gilvum SL003B 26A1	uid65447	NC_015259	4649365	0.67629	4698066	4885322	5125741	237	1422	5688	19821	19823	19841	3433	3435	3442	0.00689269	898	901	907	0.000824688	83	109	367	24	213	473687	4203997
Escherichia coli K 12 substr W3110	uid161931	NC_007779	4646332	0.511065	4695034	4882284	5122206	237	1422	5688	19808	19810	19874	3431	3433	3446	0.0204252	898	900	908	0.00125564	42	51	175	91	146	1794951	2879701
Alteromonas macleodii AltDE1	uid179068	NC_019393	4643844	0.451683	4692543	4879762	5119531	237	1422	5688	19797	19799	19983	3429	3431	3465	0.0549122	897	900	911	0.00307567	45	41	85	103	134	2030435	2641726
Mycobacterium JDM601	uid67369	NC_015576	4643668	0.687887	4692379	4879648	5119574	237	1422	5688	19797	19799	19807	3429	3431	3438	0.00521716	897	900	906	0.000609073	60	110	503	31	206	611111	4060886
Escherichia coli HS	uid58393	NC_009800	4643538	0.51131	4692236	4879449	5119334	237	1422	5688	19796	19798	19913	3429	3431	3454	0.0342835	897	900	909	0.0022585	44	50	131	88	149	1734654	2937200
Escherichia coli K 12 substr MG1655	uid57779	NC_000913	4641652	0.511017	4690149	4876627	5115480	236	1416	5664	19871	19873	19993	3441	3443	3469	0.0352171	900	903	912	0.00226807	55	47	117	91	145	1800619	2869234
Yersinia pestis D106004	uid158071	NC_017154	4640720	0.479139	4689232	4875681	5114618	236	1416	5664	19867	19869	20001	3440	3443	3467	0.0395304	900	903	913	0.00221241	42	63	262	83	153	1641975	3026961
Lysinibacillus sphaericus C3 41	uid58945	NC_010382	4639821	0.375196	4688316	4874815	5114000	236	1416	5664	19863	19865	20042	3440	3442	3474	0.0522545	900	902	915	0.00274677	60	60	174	61	175	1206535	3461485
Salmonella enterica serovar Gallinarum pullorum RKS5078	uid87035	NC_016831	4637962	0.525311	4686455	4872851	5112174	236	1416	5664	19855	19857	20063	3438	3441	3478	0.058611	899	902	915	0.00365716	63	48	145	88	148	1739838	2926321
Alicycliphilus denitrificans BC	uid49953	NC_014910	4637013	0.686994	4685502	4871887	5111406	236	1416	5664	19851	19853	20054	3438	3440	3475	0.0577143	899	902	915	0.00322692	94	117	407	21	215	415099	4250107
Gemmatimonas aurantiaca T 27	uid58813	NC_012489	4636964	0.64666	4685459	4871817	5111256	236	1416	5664	19851	19853	20007	3438	3440	3468	0.0464819	899	902	913	0.00240808	57	76	242	53	183	1047646	3617517
Pedobacter saltans DSM 12145	uid61349	NC_015177	4635236	0.368054	4683740	4870171	5109701	236	1416	5664	19844	19846	19923	3437	3439	3455	0.023484	899	902	909	0.00163744	56	63	193	70	166	1383191	3280253
Salmonella enterica serovar Javiana CFSAN001992	uid190101	NC_020307	4634161	0.52524	4682657	4868867	5108150	236	1416	5664	19839	19841	20024	3436	3438	3471	0.0551087	899	901	912	0.00317825	46	44	141	95	141	1876908	2785453
Fluviicola taffensis DSM 16823	uid65271	NC_015321	4633577	0.367184	4682060	4868463	5108055	236	1416	5664	19837	19839	19908	3435	3438	3453	0.0209333	899	901	909	0.0018093	42	67	991	72	164	1422216	3239548
Escherichia coli DH1	uid161951	NC_017625	4630707	0.511185	4679202	4865643	5105058	236	1416	5664	19825	19827	19858	3433	3436	3444	0.00945185	898	901	907	0.00090033	50	48	143	88	148	1737208	2921698
Clostridium ljungdahlii DSM 13528	uid50583	NC_014328	4630065	0.312974	4678548	4864992	5104551	236	1416	5664	19822	19824	19923	3433	3435	3455	0.0304108	898	901	909	0.00181789	84	116	744	31	205	611872	4046380
Escherichia coli B REL606	uid58803	NC_012967	4629812	0.510836	4678308	4864781	5104175	236	1416	5664	19821	19823	19904	3433	3435	3449	0.0228375	898	901	907	0.00140148	54	48	135	94	142	1855274	2802738
Alteromonas macleodii Balearic Sea AD45	uid176366	NC_018679	4629479	0.449013	4677979	4864422	5103606	236	1416	5664	19819	19821	20040	3432	3435	3475	0.0637973	898	901	913	0.0035402	52	41	111	98	138	1934030	2723653
Alteromonas macleodii Ionian Sea UM7	uid210783	NC_021713	4628378	0.451532	4676873	4863366	5102577	236	1416	5664	19815	19817	19881	3432	3434	3448	0.019781	898	900	907	0.00150861	40	29	95	107	129	2111215	2545362
Yersinia pestis D182038	uid158073	NC_017160	4626944	0.47927	4675445	4861911	5100996	236	1416	5664	19809	19811	19856	3431	3433	3443	0.0150528	898	900	906	0.000809142	50	77	85	87	149	1716069	2939080
Salmonella enterica serovar Gallinarum Pullorum CDC1983 67	uid217770	NC_022221	4623089	0.525465	4671371	4857029	5095006	235	1410	5640	19876	19878	19929	3442	3444	3454	0.0155275	900	903	909	0.00126632	47	46	158	90	145	1781332	2869829
Escherichia coli DH1	uid162051	NC_017638	4621430	0.511387	4669732	4855431	5093407	235	1410	5640	19869	19871	19907	3441	3443	3454	0.0117009	900	903	909	0.00126632	56	52	74	84	151	1661979	2987543
Shigella boydii CDC 3083 94	uid58415	NC_010658	4615997	0.516463	4664298	4849972	5088290	235	1410	5640	19846	19848	19856	3437	3439	3446	0.00425683	899	902	908	0.00068676	48	45	182	89	146	1758840	2885248
Yersinia enterocolitica 8081	uid57741	NC_008800	4615899	0.475594	4664201	4849851	5088375	235	1410	5640	19845	19847	19992	3437	3439	3467	0.0440901	899	902	912	0.00275276	42	53	114	104	131	2055288	2588703
Geobacter bemidjiensis Bem	uid58749	NC_011146	4615150	0.606319	4663455	4849176	5087614	235	1410	5640	19842	19844	19944	3436	3439	3460	0.0305567	899	902	910	0.00217173	47	75	181	67	168	1323790	3319455
Clostridium BNL1100	uid84307	NC_016791	4613747	0.374793	4662045	4847715	5086342	235	1410	5640	19836	19838	19945	3435	3438	3460	0.0314577	899	901	909	0.00218616	61	46	172	83	152	1639524	3002311
Shigella flexneri 2a 301	uid62907	NC_004337	4607202	0.511947	4655510	4841158	5079139	235	1410	5640	19808	19810	19954	3431	3433	3459	0.0420388	898	900	911	0.00266571	52	56	153	79	156	1558347	3076953
Pantoea ananatis	uid86861	NC_016816	4605545	0.537722	4653821	4839413	5077407	235	1410	5640	19801	19803	19934	3429	3432	3456	0.0385668	897	900	910	0.00189327	31	46	123	82	153	1616916	3016695
Shewanella loihica PV 4	uid58349	NC_009092	4602594	0.539943	4650686	4835523	5072211	234	1404	5616	19872	19874	20036	3441	3444	3473	0.0457392	900	903	913	0.00242213	41	73	105	73	161	1444678	3185884
Alteromonas macleodii English Channel 673	uid176367	NC_018678	4601785	0.450842	4649876	4834794	5071659	234	1404	5616	19869	19871	19927	3441	3443	3459	0.0188646	900	903	910	0.00151105	34	43	93	108	126	2136827	2492925
Salmonella enterica arizonae serovar 62 z4 z23	uid58191	NC_010067	4600800	0.516848	4648891	4833671	5070869	234	1404	5616	19865	19867	19873	3440	3442	3450	0.00633288	900	902	908	0.00102298	48	35	118	93	141	1839637	2789130
Yersinia pestis KIM 10	uid57875	NC_004088	4600755	0.479276	4648840	4833699	5070761	234	1404	5616	19864	19866	20061	3440	3442	3477	0.0582077	900	902	915	0.00357933	50	68	92	84	150	1661508	2967208
Shigella flexneri 2a 2457T	uid57991	NC_004741	4599354	0.512149	4647436	4832271	5069629	234	1404	5616	19858	19860	20059	3439	3441	3480	0.060609	900	902	915	0.00360582	61	43	146	90	144	1779659	2847653
Arthrobacter aurescens TC1	uid58109	NC_008711	4597686	0.627213	4645764	4830640	5068049	234	1404	5616	19851	19853	20023	3438	3440	3474	0.05133	899	902	913	0.00307411	51	68	158	65	169	1284851	3340789
Yersinia pestis biovar Microtus 91001	uid58037	NC_005810	4595065	0.479417	4643154	4827959	5065410	234	1404	5616	19840	19842	19965	3436	3438	3461	0.038124	899	901	910	0.00253097	59	52	99	90	144	1778169	2844861
Escherichia fergusonii ATCC 35469	uid59375	NC_011740	4588711	0.502433	4636794	4821683	5058688	234	1404	5616	19813	19815	19902	3431	3434	3454	0.0257391	898	900	910	0.00223132	44	50	119	97	137	1913808	2702862
gamma proteobacterium HdN1	uid51635	NC_014366	4587455	0.53583	4635545	4820483	5057160	234	1404	5616	19807	19810	20042	3430	3433	3474	0.0680955	897	900	913	0.00377762	31	53	100	92	142	1814753	2800668
Pantoea ananatis PA13	uid162181	NC_017554	4586378	0.539818	4634468	4819322	5056111	234	1404	5616	19803	19805	19899	3430	3432	3451	0.0277694	897	900	906	0.00154221	56	54	142	85	149	1676214	2938130
Salmonella enterica serovar Paratyphi A ATCC 9150	uid58201	NC_006511	4585229	0.524768	4633323	4818137	5055192	234	1404	5616	19798	19800	19914	3429	3431	3454	0.032503	897	900	909	0.0022099	51	56	166	92	142	1813690	2799509
Salmonella enterica serovar Paratyphi A AKU 12601	uid59269	NC_011147	4581797	0.524992	4629673	4813876	5049820	233	1398	5592	19867	19869	20067	3440	3443	3478	0.0587591	900	903	916	0.00326847	47	42	133	98	135	1938735	2670900
Escherichia coli BW2952	uid59391	NC_012759	4578159	0.510983	4626026	4810109	5046460	233	1398	5592	19852	19854	19910	3438	3440	3452	0.0190265	899	902	909	0.00131422	52	55	96	88	145	1739636	2866352
Cellvibrio japonicus Ueda107	uid59139	NC_010995	4576573	0.523057	4624457	4808530	5045102	233	1398	5592	19845	19847	19948	3437	3439	3460	0.0308357	899	902	910	0.00196727	56	47	766	80	153	1580868	3023551
Pseudomonas stutzeri RCH2	uid184342	NC_019936	4575057	0.628999	4622924	4807008	5043470	233	1398	5592	19838	19840	20057	3436	3438	3478	0.0652184	899	901	916	0.00394672	62	76	230	62	171	1224956	3377930
Shigella flexneri 5 8401	uid58583	NC_008258	4574284	0.512283	4622180	4806254	5042562	233	1398	5592	19835	19837	19978	3435	3437	3465	0.0424963	899	901	912	0.00262235	55	50	106	86	147	1698733	2903409
Stenotrophomonas maltophilia R551 3	uid58657	NC_011071	4573969	0.667027	4621841	4805938	5042468	233	1398	5592	19834	19836	19895	3435	3437	3451	0.0179034	899	901	907	0.00165852	93	101	405	27	206	533245	4068558
Escherichia coli BL21 Gold DE3 pLysS AG	uid59245	NC_012947	4570938	0.511532	4618827	4802917	5039076	233	1398	5592	19821	19823	19881	3433	3435	3448	0.019107	898	901	907	0.00147478	40	49	97	98	135	1934280	2664509
Pseudomonas stutzeri A1501	uid58641	NC_009434	4567418	0.642671	4615292	4799360	5035271	233	1398	5592	19806	19808	19841	3430	3433	3441	0.00935721	897	900	906	0.00111687	63	71	236	55	178	1084723	3510531
Psychromonas ingrahamii 37	uid58521	NC_008709	4559598	0.403271	4607274	4790507	5025766	232	1392	5568	19856	19858	20072	3439	3441	3479	0.0633961	900	902	915	0.00306924	53	70	214	63	169	1245652	3341670
Escherichia coli BL21 DE3	uid161947	NC_012971	4558953	0.511437	4606613	4789876	5025137	232	1392	5568	19854	19856	19889	3438	3441	3451	0.00950683	899	902	908	0.00131989	48	62	109	88	144	1739775	2846886
Escherichia coli BL21 DE3	uid161949	NC_012892	4558947	0.511425	4606609	4789868	5025143	232	1392	5568	19854	19856	19883	3438	3440	3448	0.00894711	899	902	908	0.000762037	48	58	117	88	144	1739803	2846854
Pseudanabaena PCC 7367	uid183004	NC_019701	4557046	0.465948	4604708	4787976	5023377	232	1392	5568	19845	19847	20062	3437	3439	3477	0.0640042	899	902	915	0.0036546	21	103	168	54	178	1067304	3517452
Pantoea ananatis AJ13355	uid162073	NC_017531	4555536	0.540889	4603210	4786471	5021775	232	1392	5568	19839	19841	19937	3436	3438	3459	0.0298823	899	901	909	0.00234188	58	50	140	70	162	1382866	3200392
Yersinia pestis A1122	uid158119	NC_017168	4553770	0.478701	4601442	4784490	5019717	232	1392	5568	19832	19833	20021	3435	3437	3471	0.0552285	899	901	912	0.00323305	48	54	99	83	149	1639206	2942284
Yersinia pestis Z176003	uid47317	NC_014029	4553586	0.479668	4601274	4784552	5020014	232	1392	5568	19831	19833	19836	3434	3437	3443	0.00337076	898	901	907	0.000595712	44	61	96	81	151	1599508	2981814
Yersinia enterocolitica palearctica Y11	uid162069	NC_017564	4553420	0.472968	4601092	4784361	5019817	232	1392	5568	19830	19832	19901	3434	3437	3453	0.0203265	898	901	909	0.00199201	42	55	123	88	144	1737714	2843426
Yersinia enterocolitica palearctica 105 5R r	uid63663	NC_015224	4552107	0.472894	4599783	4782980	5018386	232	1392	5568	19824	19826	19975	3433	3436	3465	0.0450118	898	901	912	0.00248231	54	54	102	83	149	1638416	2941415
Aeromonas veronii B565	uid66323	NC_015424	4551783	0.590738	4599455	4782734	5017913	232	1392	5568	19823	19825	19880	3433	3435	3445	0.0156296	898	901	907	0.000803257	52	61	232	65	167	1283038	3296465
Pseudomonas stutzeri ATCC 17588 LMG 11199	uid68749	NC_015740	4547930	0.643191	4595600	4778860	5013554	232	1392	5568	19806	19808	19956	3430	3433	3462	0.0438965	897	900	911	0.00304285	54	69	223	57	175	1124164	3451484
Shewanella denitrificans OS217	uid58263	NC_007954	4545906	0.45421	4593581	4776887	5011626	232	1392	5568	19797	19799	20009	3429	3431	3469	0.0631308	897	900	912	0.00322806	48	51	73	91	141	1793883	2779746
Desulfotomaculum acetoxidans DSM 771	uid59109	NC_013216	4545624	0.418104	4593299	4776523	5011367	232	1392	5568	19796	19798	19959	3429	3431	3459	0.046396	897	900	911	0.00278836	70	42	374	82	150	1616392	2956955
Stenotrophomonas maltophilia JV3	uid72473	NC_015947	4544477	0.672976	4591939	4774422	5008300	231	1386	5544	19876	19878	20004	3442	3444	3469	0.0384503	900	903	913	0.00261412	94	128	441	15	216	296885	4275188
Rhizobium leguminosarum bv trifolii WSM2304	uid58997	NC_011369	4537948	0.619026	4585410	4767916	5002442	231	1386	5544	19848	19850	19916	3437	3440	3453	0.0198845	899	902	909	0.00112654	59	73	350	46	185	909143	3656401
Yersinia pestis Nepal516	uid58609	NC_008149	4534590	0.478742	4582056	4764610	4998961	231	1386	5544	19833	19835	20006	3435	3437	3466	0.0498224	899	901	913	0.00293656	41	45	85	98	133	1935398	2626792
Yersinia pestis biovar Medievalis Harbin 35	uid158537	NC_017265	4532063	0.478787	4579518	4761949	4996153	231	1386	5544	19822	19824	20009	3433	3435	3469	0.0543002	898	901	913	0.00317612	44	51	128	75	156	1480346	3079306
Mycobacterium canettii CIPT 140070010	uid184828	NC_019951	4525948	0.65899	4573416	4755918	4989719	231	1386	5544	19796	19798	19876	3429	3431	3446	0.0219634	897	900	907	0.00171134	53	97	361	40	191	788483	3765067
Mycobacterium canettii CIPT 140070017	uid184830	NC_019952	4524466	0.658954	4571728	4753351	4986311	230	1380	5520	19875	19877	19894	3442	3444	3451	0.00397044	900	903	909	0.000768664	61	104	394	30	200	593763	3958185
Shigella boydii Sb227	uid58215	NC_007613	4519823	0.515193	4567074	4748817	4982111	230	1380	5520	19854	19856	20061	3438	3441	3478	0.0621811	899	902	914	0.00375257	47	44	97	98	132	1937659	2609635
Enterobacter 638	uid58727	NC_009436	4518712	0.533073	4565979	4747700	4981051	230	1380	5520	19850	19852	19866	3438	3440	3446	0.00527735	899	902	907	0.000789727	38	46	118	90	140	1778959	2767240
Yersinia pestis Pestoides F	uid58619	NC_009381	4517345	0.479334	4564602	4746231	4979607	230	1380	5520	19844	19846	19872	3437	3439	3447	0.00851565	899	902	907	0.00084979	48	51	108	85	145	1679620	2865202
Rhizobium etli CIAT 652	uid59115	NC_010994	4513324	0.620382	4560593	4742326	4975675	230	1380	5520	19826	19828	19972	3434	3436	3463	0.0438789	898	901	912	0.00274767	70	75	303	51	179	1006837	3533976
Marivirga tractuosa DSM 4126	uid60837	NC_014759	4511574	0.357272	4558847	4740494	4973585	230	1380	5520	19819	19821	19825	3432	3435	3441	0.00416424	898	901	906	0.00084979	63	59	178	66	164	1302513	3236554
Roseobacter litoralis Och 149	uid54719	NC_015730	4505211	0.57552	4552265	4733207	4965161	229	1374	5496	19876	19878	20083	3442	3444	3485	0.0628967	900	903	916	0.00401154	30	52	149	93	136	1840651	2691920
Yersinia pestis Angola	uid58485	NC_010159	4504254	0.478842	4551308	4732228	4964010	229	1374	5496	19872	19874	20036	3441	3444	3473	0.0493584	900	903	912	0.0025605	53	49	128	85	144	1682149	2849465
Dechloromonas aromatica RCB	uid58025	NC_007298	4501104	0.596072	4548157	4728986	4961176	229	1374	5496	19858	19860	20078	3439	3441	3480	0.0657481	900	902	915	0.0033056	42	63	214	64	165	1265754	3262709
Ralstonia pickettii DTP0602	uid222229	NC_022513	4499145	0.665281	4546202	4727098	4959576	229	1374	5496	19850	19852	19944	3438	3440	3460	0.0295832	899	902	910	0.00222863	85	111	383	22	207	434855	4091653
Thauera MZ1T	uid58987	NC_011662	4496212	0.688198	4543278	4724189	4956545	229	1374	5496	19837	19839	19974	3435	3438	3465	0.0403076	899	901	912	0.00290578	80	121	409	21	208	414812	4108772
Mycobacterium canettii CIPT 140010059	uid70731	NC_015848	4482059	0.660244	4528909	4709054	4940194	228	1368	5472	19861	19863	20006	3439	3442	3468	0.0430514	900	902	912	0.00296958	75	93	465	43	185	850409	3658892
Alteromonas macleodii Deep ecotype	uid58251	NC_011138	4480937	0.451402	4527785	4707680	4936577	228	1368	5472	19856	19858	20021	3440	3441	3471	0.0490436	901	902	912	0.00292424	40	41	119	94	134	1858737	2649440
Alteromonas macleodii Black Sea 11	uid176365	NC_018692	4480507	0.448813	4527364	4707514	4938889	228	1368	5472	19854	19856	20045	3438	3441	3477	0.0559738	899	902	914	0.00324376	37	35	78	110	118	2174694	2333062
Burkholderia phytofirmans PsJN	uid58729	NC_010681	4467537	0.629582	4514379	4694527	4925350	228	1368	5472	19797	19799	20014	3429	3431	3469	0.0654346	897	900	912	0.00316559	61	97	324	43	185	847662	3647109
Salmonella bongori NCTC 12419	uid70155	NC_015761	4460105	0.516431	4506756	4685997	4916277	227	1362	5448	19851	19853	19969	3438	3440	3464	0.0341594	899	902	910	0.00239347	38	43	118	91	136	1798917	2688317
Acidovorax JS42	uid58427	NC_008782	4448856	0.665766	4495493	4674759	4904728	227	1362	5448	19801	19803	20020	3429	3432	3470	0.0665833	897	900	913	0.00364839	71	92	338	32	195	630945	3845026
Alteromonas macleodii Ionian Sea U7	uid210785	NC_021717	4442936	0.450814	4489363	4667933	4896917	226	1356	5424	19862	19864	19972	3440	3442	3464	0.0336216	900	902	910	0.00235404	47	46	100	95	131	1879020	2590907
Alteromonas macleodii Ionian Sea UM4b	uid210784	NC_021714	4438767	0.451568	4485203	4664867	4893125	226	1356	5424	19844	19846	19853	3438	3440	3444	0.00329925	899	902	906	0.000487831	41	33	90	96	130	1896966	2568801
Cytophaga hutchinsonii ATCC 33406	uid57651	NC_008255	4433218	0.390824	4479660	4658162	4887139	226	1356	5424	19819	19821	19929	3432	3435	3456	0.0344136	898	901	910	0.00206969	58	63	162	72	154	1420944	3039280
Xenorhabdus nematophila ATCC 19061	uid49133	NC_014228	4432590	0.444174	4479024	4657564	4886397	226	1356	5424	19816	19818	19976	3432	3434	3463	0.0482413	898	900	910	0.00254822	54	46	417	96	130	1894431	2565157
Mycobacterium canettii CIPT 140060008	uid184829	NC_019950	4432426	0.659519	4478876	4657454	4886469	226	1356	5424	19815	19818	20039	3432	3434	3476	0.0693471	898	900	914	0.00394596	67	101	440	41	185	808984	3650456
Mycobacterium tuberculosis F11	uid58417	NC_009565	4424435	0.660157	4470667	4648378	4876155	225	1350	5400	19867	19869	20009	3440	3443	3469	0.0424389	900	902	913	0.00311559	62	90	481	35	190	692399	3758918
Marinobacter adhaerens HP15	uid162009	NC_017506	4421911	0.574875	4468139	4645910	4874030	225	1350	5400	19856	19858	19949	3439	3441	3459	0.0285267	900	902	909	0.00187045	39	53	82	97	128	1917978	2530811
Mycobacterium tuberculosis	uid185758	NC_020089	4421197	0.660231	4467430	4645224	4873397	225	1350	5400	19853	19855	19909	3438	3440	3456	0.018555	899	902	909	0.00192468	64	82	343	41	184	810533	3637547
Mycobacterium canettii CIPT 140070008	uid184832	NC_019965	4420197	0.659242	4466439	4644106	4872355	225	1350	5400	19848	19850	20028	3437	3440	3473	0.0542563	899	902	914	0.00319709	56	95	314	45	180	889389	3557700
Mycobacterium tuberculosis H37Ra	uid58853	NC_009525	4419977	0.660114	4466223	4643947	4872332	225	1350	5400	19847	19849	20032	3437	3439	3474	0.056957	899	902	915	0.00337963	52	99	334	44	181	869760	3577113
Sebaldella termitidis ATCC 33386	uid41865	NC_013517	4418842	0.336562	4465083	4642830	4871078	225	1350	5400	19842	19844	20016	3436	3439	3471	0.0503672	899	902	912	0.00297479	79	104	1035	36	189	711281	3734452
Mycobacterium tuberculosis CCDC5079	uid203790	NC_021251	4414325	0.660146	4460548	4638331	4866654	225	1350	5400	19822	19824	19981	3433	3435	3468	0.0489687	898	901	912	0.00337455	57	100	368	49	176	967163	3474035
Burkholderia gladioli BSR3	uid66301	NC_015381	4413616	0.678951	4459861	4637528	4865550	225	1350	5400	19819	19821	19942	3432	3435	3459	0.0385257	898	901	909	0.00226826	96	132	466	19	206	374965	4065546
Chelativorans BNC1	uid58069	NC_008254	4412446	0.614413	4458670	4636390	4864239	225	1350	5400	19814	19816	19893	3432	3434	3449	0.0254978	898	900	908	0.00193357	45	61	142	77	148	1519294	2920026
Mycobacterium tuberculosis H37Rv	uid170532	NC_018143	4411709	0.660163	4457947	4635828	4863798	225	1350	5400	19811	19813	19828	3431	3433	3440	0.00683182	898	900	906	0.00115659	51	98	334	49	176	966632	3471965
Mycobacterium tuberculosis H37Rv	uid57777	NC_000962	4411532	0.660129	4457768	4635577	4863411	225	1350	5400	19810	19812	19874	3431	3433	3446	0.0201032	898	900	908	0.00157149	69	108	282	32	193	631236	3807182
Mycobacterium tuberculosis Beijing NITR203	uid197218	NC_021054	4411128	0.660098	4457353	4635102	4863010	225	1350	5400	19808	19810	19918	3431	3433	3453	0.0336734	898	900	909	0.00224546	59	100	238	46	179	907309	3530694
Polaromonas naphthalenivorans CJ2	uid58273	NC_008781	4410291	0.62907	4456510	4634329	4862049	225	1350	5400	19804	19806	19977	3430	3432	3463	0.0535637	897	900	912	0.00299776	56	112	345	31	194	611321	3825839
Oscillibacter valericigenes Sjm18 20	uid73895	NC_016048	4410036	0.536496	4456273	4634007	4861815	225	1350	5400	19803	19805	19946	3430	3432	3458	0.0447931	897	900	911	0.00264522	49	51	153	67	158	1321170	3115753
Mycobacterium tuberculosis Haarlem	uid54453	NC_022350	4408224	0.660299	4454460	4632279	4860168	225	1350	5400	19795	19797	19928	3428	3431	3455	0.041477	897	900	910	0.00226826	65	103	315	44	181	867403	3567707
Nitrobacter hamburgensis X14	uid58293	NC_007964	4406967	0.620826	4452993	4629921	4856705	224	1344	5376	19877	19879	19974	3442	3444	3464	0.0308424	900	903	910	0.00208817	76	71	194	55	169	1088704	3345025
Mycobacterium tuberculosis RGTB423	uid162179	NC_017528	4406587	0.660152	4452604	4629520	4856558	224	1344	5376	19875	19877	20040	3442	3444	3476	0.0511801	900	903	914	0.00291182	67	99	284	41	183	811433	3621907
Mycobacterium tuberculosis CCDC5180	uid161941	NC_017522	4405981	0.659928	4452004	4628951	4855513	224	1344	5376	19873	19875	19881	3441	3444	3450	0.0026837	900	903	908	0.000492187	52	115	460	49	175	969671	3463069
Mycobacterium tuberculosis Haarlem3 NITR202	uid202216	NC_021192	4404786	0.655622	4450807	4627773	4854747	224	1344	5376	19867	19869	20023	3440	3443	3474	0.0470163	900	903	913	0.00277801	52	88	281	39	185	771523	3660020
Mycobacterium tuberculosis CDC1551	uid57775	NC_002755	4403837	0.660081	4449865	4626827	4853875	224	1344	5376	19863	19865	19968	3440	3442	3465	0.0326147	900	902	912	0.0025371	66	99	707	37	187	731812	3698789
Providencia stuartii MRSN 2154	uid162193	NC_017731	4402109	0.415136	4448133	4624878	4850217	224	1344	5376	19855	19857	20024	3440	3441	3471	0.0525948	901	902	912	0.00297647	50	45	115	77	147	1522373	2906496
Mycobacterium tuberculosis KZN 605	uid54947	NC_018078	4399120	0.660089	4445140	4622076	4849424	224	1344	5376	19842	19844	19933	3436	3439	3458	0.0284503	899	902	910	0.00204632	60	108	445	37	187	731048	3694828
Mycobacterium tuberculosis CCDC5079	uid161943	NC_017523	4398812	0.660153	4444842	4621834	4849116	224	1344	5376	19841	19843	19849	3436	3438	3445	0.0053674	899	901	907	0.00110056	58	83	316	46	178	908809	3516769
Mycobacterium tuberculosis CTRI 2	uid161997	NC_017524	4398525	0.659963	4444543	4621495	4848783	224	1344	5376	19839	19841	20006	3436	3438	3468	0.0511043	899	901	912	0.00338961	63	86	458	49	175	968008	3457271
Mycobacterium tuberculosis KZN 1435	uid59069	NC_012943	4398250	0.660101	4444279	4621214	4848698	224	1344	5376	19838	19840	19956	3436	3438	3461	0.0363197	899	901	911	0.00236045	56	95	407	44	180	869178	3555837
Alteromonas macleodii Aegean Sea MED64	uid231689	NC_023045	4397537	0.450957	4443557	4620540	4847870	224	1344	5376	19835	19837	19912	3435	3437	3454	0.0251313	899	901	908	0.00188799	48	50	101	87	137	1718346	2705947
Arthrobacter chlorophenolicus A6	uid58969	NC_011886	4395537	0.666815	4441563	4618588	4845874	224	1344	5376	19826	19828	19917	3434	3436	3453	0.0277604	898	901	909	0.00136703	51	63	312	56	168	1105648	3316651
Alteromonas macleodii Ionian Sea U8	uid210782	NC_021712	4395035	0.451308	4441062	4618082	4845439	224	1344	5376	19824	19826	19861	3433	3436	3448	0.0117216	898	901	907	0.00121988	38	41	116	93	131	1835859	2585939
Mycobacterium tuberculosis KZN 4207	uid83619	NC_016768	4394985	0.660123	4441000	4617865	4844993	224	1344	5376	19823	19825	20036	3433	3435	3473	0.067175	898	901	914	0.0038441	65	102	245	44	180	868527	3553209
Mycobacterium tuberculosis CAS NITR204	uid202217	NC_021193	4392876	0.659681	4438899	4615877	4843024	224	1344	5376	19814	19816	19932	3432	3434	3458	0.0369098	898	900	909	0.00275298	57	79	437	39	185	769466	3650169
Mycobacterium tuberculosis Erdman ATCC 35801	uid193763	NC_020559	4392353	0.659614	4438372	4615330	4842245	224	1344	5376	19812	19814	19855	3431	3434	3447	0.0134597	898	900	906	0.00145293	53	88	259	50	174	986396	3432712
Odoribacter splanchnicus DSM 20712	uid63397	NC_015160	4392288	0.436235	4438321	4615334	4842038	224	1344	5376	19811	19813	20015	3431	3434	3472	0.0623858	898	900	913	0.00386207	48	68	135	70	154	1380898	3038159
Mycobacterium tuberculosis EAI5	uid212307	NC_021740	4391174	0.660197	4437187	4614126	4841060	224	1344	5376	19806	19808	20015	3430	3433	3471	0.0627091	897	900	912	0.00375761	51	84	300	43	181	848044	3569879
Mycobacterium tuberculosis EAI5 NITR206	uid202218	NC_021194	4390306	0.660256	4436324	4613381	4840321	224	1344	5376	19803	19805	19815	3430	3432	3439	0.00414422	897	900	906	0.000616989	80	97	298	35	189	690166	3726894
Mycobacterium africanum GM041182	uid68839	NC_015758	4389314	0.659919	4435341	4612333	4839240	224	1344	5376	19798	19800	19939	3429	3431	3459	0.0439341	897	900	909	0.00265703	65	84	259	53	171	1044841	3371236
Cronobacter turicensis z3032	uid40821	NC_013282	4384463	0.577637	4430280	4606474	4832461	223	1338	5352	19864	19866	20029	3440	3442	3476	0.0524165	900	902	914	0.0037652	58	62	184	56	167	1107685	3303417
Turneriella parva DSM 21527	uid168321	NC_018020	4384015	0.539589	4429835	4605939	4831885	223	1338	5352	19862	19864	20027	3440	3442	3473	0.0519505	900	902	914	0.00294866	42	38	140	89	134	1760248	2650409
Rhizobium etli CFN 42	uid58377	NC_007761	4381608	0.616495	4427435	4603543	4829757	223	1338	5352	19851	19853	20061	3438	3440	3477	0.0659472	899	902	913	0.00352078	62	71	192	46	177	909284	3498973
Alteromonas macleodii English Channel 615	uid210781	NC_021716	4381505	0.452757	4427327	4603461	4829755	223	1338	5352	19851	19853	19958	3438	3440	3458	0.0317735	899	902	909	0.00159656	51	39	71	92	131	1818657	2589492
Mycobacterium tuberculosis RGTB327	uid157907	NC_017026	4380119	0.660268	4425937	4602129	4828218	223	1338	5352	19845	19847	19903	3437	3439	3453	0.0186467	899	902	908	0.00151809	58	106	478	35	188	691635	3715124
Tsukamurella paurometabola DSM 20162	uid48829	NC_014158	4379918	0.68828	4425743	4602003	4828130	223	1338	5352	19844	19846	19925	3437	3439	3455	0.0260397	899	902	909	0.00180205	61	93	302	29	194	573049	3833516
Cronobacter sakazakii 45402	uid231516	NC_023032	4377544	0.572325	4423363	4599502	4825739	223	1338	5352	19833	19835	19993	3435	3437	3469	0.0508191	899	901	912	0.00350089	44	67	138	54	169	1066452	3337733
Mycobacterium bovis BCG Korea 1168P	uid189029	NC_020245	4376711	0.660401	4422524	4598732	4825094	223	1338	5352	19829	19831	20047	3434	3437	3477	0.0660488	898	901	915	0.00399905	52	99	233	49	174	967715	3435631
Bacillus licheniformis 9945A	uid207072	NC_021362	4376305	0.461983	4422123	4598362	4824623	223	1338	5352	19828	19830	19863	3434	3436	3444	0.0121251	898	901	907	0.00121101	59	51	402	58	165	1145147	3257798
Azoarcus BH72	uid61603	NC_008702	4376040	0.683285	4421871	4598038	4824367	223	1338	5352	19826	19829	20043	3434	3436	3475	0.0678028	898	901	913	0.00364743	75	110	414	26	197	513297	3889396
Mycobacterium bovis BCG Pasteur 1173P2	uid58781	NC_008769	4374522	0.660353	4420356	4596577	4822699	223	1338	5352	19820	19822	19858	3433	3435	3444	0.0133118	898	901	906	0.00123951	66	90	766	50	173	986801	3414377
Mycobacterium bovis BCG Tokyo 172	uid59281	NC_012207	4371711	0.660427	4417524	4593700	4819392	223	1338	5352	19807	19809	19933	3430	3433	3459	0.0398723	897	900	909	0.00266894	67	101	316	38	185	749477	3648869
Shigella dysenteriae Sd197	uid58213	NC_007606	4369232	0.515618	4415051	4591216	4817073	223	1338	5352	19796	19798	19896	3429	3431	3451	0.0318789	897	900	907	0.00200389	39	38	127	71	152	1399569	2996304
Pantoea At 9b	uid55845	NC_014837	4368708	0.551477	4414515	4590693	4816415	223	1338	5352	19794	19796	19815	3428	3431	3437	0.00651798	897	899	905	0.000856316	55	57	156	77	146	1517689	2877648
Cronobacter sakazakii ATCC BAA 894	uid58145	NC_009778	4368373	0.57109	4414184	4590384	4816444	223	1338	5352	19792	19794	19924	3428	3430	3455	0.0421884	897	899	909	0.00292488	55	77	133	47	176	926274	3468732
Advenella kashmirensis WT001	uid80859	NC_017964	4365995	0.552204	4411598	4587047	4811942	222	1332	5328	19870	19872	19897	3441	3443	3452	0.00932007	900	903	908	0.00111048	46	42	199	79	143	1563084	2829422
Magnetospirillum gryphiswaldense MSR 1	uid232249	NC_023065	4365796	0.6367	4411414	4586777	4811515	222	1332	5328	19869	19871	19919	3441	3443	3455	0.0149642	900	903	909	0.0010281	55	108	350	41	181	811175	3581147
Rhodospirillum centenum SW	uid58805	NC_011420	4355543	0.708876	4401157	4576534	4801810	222	1332	5328	19823	19825	19830	3433	3435	3442	0.00424848	898	901	907	0.000496622	83	160	428	19	203	375046	4007019
Rhodospirillum rubrum F11	uid162149	NC_017584	4352825	0.658468	4398420	4573785	4798645	222	1332	5328	19810	19812	19986	3431	3433	3468	0.05481	898	900	911	0.00368304	74	101	372	25	197	493143	3886185
Rhodospirillum rubrum ATCC 11170	uid57655	NC_007643	4352825	0.658475	4398423	4573794	4798604	222	1332	5328	19810	19812	19986	3431	3433	3468	0.0544952	898	900	911	0.00368304	74	101	372	25	197	493145	3886186
Mycobacterium bovis BCG Mexico	uid86889	NC_016804	4350386	0.66057	4395988	4571384	4795955	222	1332	5328	19799	19801	19978	3429	3431	3465	0.0558902	897	900	912	0.0032835	59	94	307	43	179	847742	3529154
Leptospira interrogans serovar Lai IPAV	uid161957	NC_017551	4349158	0.352263	4394769	4570170	4794877	222	1332	5328	19794	19796	19854	3428	3431	3445	0.018335	897	899	906	0.00181987	72	55	263	49	173	965792	3409885
Mycobacterium bovis AF2122 97	uid57695	NC_002945	4345492	0.660341	4390906	4565454	4789292	221	1326	5304	19866	19868	19939	3440	3443	3459	0.0225322	900	902	909	0.00195952	56	82	339	45	176	890201	3481699
Saprospira grandis Lewin	uid89375	NC_016940	4345237	0.466376	4390649	4565187	4788831	221	1326	5304	19865	19867	19905	3440	3442	3451	0.0137464	900	902	908	0.00147266	59	70	3064	56	165	1107767	3263876
Cronobacter sakazakii Sp291	uid189241	NC_020260	4344092	0.572452	4389507	4564152	4788211	221	1326	5304	19859	19862	20080	3439	3442	3482	0.0678402	900	902	916	0.00438972	43	63	222	55	166	1087620	3282881
Leptospira interrogans serovar Lai 56601	uid57881	NC_004342	4338762	0.352272	4384185	4558761	4782854	221	1326	5304	19835	19837	20028	3435	3437	3475	0.0608383	899	901	913	0.0040747	84	60	501	50	171	987552	3377627
Pseudogulbenkiania NH8B	uid73423	NC_016002	4332995	0.647453	4378408	4553000	4776825	221	1326	5304	19809	19811	19982	3431	3433	3464	0.0539353	898	900	911	0.00333587	69	83	255	39	182	769272	3590130
Anabaena 90	uid179383	NC_019427	4329264	0.383443	4374674	4549290	4772901	221	1326	5304	19792	19794	19991	3428	3430	3467	0.0625997	897	899	912	0.00378051	64	92	326	39	182	768609	3587059
Marinobacter aquaeolei VT8	uid59419	NC_008740	4326849	0.5762	4372052	4545807	4768507	220	1320	5280	19870	19872	20082	3441	3443	3484	0.0678658	900	903	916	0.00419281	42	56	102	76	144	1503726	2849406
Psychroflexus torquis ATCC 700755	uid54205	NC_018721	4321832	0.347363	4367038	4540849	4764198	220	1320	5280	19848	19850	19882	3437	3440	3447	0.0101678	899	902	908	0.000965815	73	61	915	54	166	1067252	3280866
Desulfitobacterium dehalogenans ATCC 51507	uid82553	NC_018017	4321753	0.452405	4366950	4540748	4763965	220	1320	5280	19847	19849	20022	3437	3439	3474	0.0561586	899	902	915	0.00368259	42	41	101	85	135	1679847	2668183
Alteromonas macleodii Ionian Sea U4	uid210780	NC_021710	4321296	0.451237	4366506	4540205	4763459	220	1320	5280	19845	19847	20004	3437	3439	3469	0.048998	899	902	912	0.00236575	46	39	66	96	124	1897058	2450528
Jannaschia CCS1	uid58147	NC_007802	4317977	0.627117	4363168	4537002	4760298	220	1320	5280	19830	19832	19970	3434	3437	3462	0.0424606	898	901	911	0.00258323	35	69	143	60	160	1184750	3159498
Candidatus Nitrospira defluvii	uid51175	NC_014355	4317083	0.593838	4362280	4536145	4759365	220	1320	5280	19826	19828	19952	3434	3436	3458	0.0396269	898	901	909	0.00165125	24	33	252	103	117	2033517	2309843
Eubacterium limosum KIST612	uid59777	NC_014624	4316707	0.477855	4361914	4535707	4758792	220	1320	5280	19824	19826	20015	3433	3436	3471	0.0591667	898	901	912	0.00370686	44	61	341	66	154	1302836	3040158
Acidobacterium MP5ACTX9	uid50551	NC_015064	4309153	0.608804	4354339	4528081	4750927	220	1320	5280	19790	19792	19905	3428	3430	3450	0.0334835	897	899	907	0.00231981	27	99	263	47	173	926173	3409246
Saccharomonospora viridis DSM 43017	uid59055	NC_013159	4308349	0.677246	4353343	4526320	4748048	219	1314	5256	19876	19878	19939	3442	3444	3461	0.0206261	900	903	910	0.00204049	67	91	266	42	177	831265	3503244
Clostridium difficile M68	uid197172	NC_017175	4308325	0.290559	4353319	4526329	4748395	219	1314	5256	19878	19878	19915	3444	3444	3455	0.0132085	903	903	907	0.00114166	92	110	409	18	201	356256	3978229
Shewanella amazonensis SB2B	uid58257	NC_008700	4306142	0.539112	4351139	4524224	4745687	219	1314	5256	19866	19868	19913	3440	3443	3453	0.013872	900	902	909	0.00171249	50	45	125	66	153	1305614	3026691
Sinorhizobium fredii HH103	uid86865	NC_016812	4305723	0.629851	4350721	4523713	4745683	219	1314	5256	19864	19866	19930	3440	3442	3455	0.0206261	900	902	909	0.00176455	67	87	284	48	171	949441	3382446
Methylocella silvestris BL2	uid59433	NC_011666	4305430	0.634642	4350424	4523411	4745412	219	1314	5256	19862	19864	20072	3440	3442	3478	0.0649718	900	902	915	0.00377209	75	85	322	29	190	573561	3758029
Geobacter FRC 32	uid58543	NC_011979	4304501	0.537975	4349499	4522636	4744738	219	1314	5256	19858	19860	20017	3439	3441	3473	0.0514387	900	902	912	0.00343554	31	53	131	89	130	1760044	2570621
Bacillus clausii KSM K16	uid58237	NC_006582	4303871	0.450257	4348878	4521920	4743938	219	1314	5256	19855	19857	20039	3438	3441	3475	0.0584884	899	902	913	0.00333392	43	38	129	83	136	1640996	2689048
Shigella dysenteriae 1617	uid229875	NC_022912	4302517	0.515461	4347520	4520542	4742704	219	1314	5256	19849	19851	19994	3437	3440	3465	0.0453995	899	902	912	0.00270434	45	53	204	81	138	1600986	2727700
Simiduia agarivorans SA1	uid177713	NC_018868	4300227	0.561698	4345219	4518107	4740281	219	1314	5256	19839	19841	19883	3436	3438	3448	0.0139137	899	901	907	0.00159197	48	36	407	77	142	1521143	2805242
Aromatoleum aromaticum EbN1	uid58231	NC_006513	4296230	0.655194	4341226	4514231	4736347	219	1314	5256	19820	19822	20029	3433	3435	3475	0.0657434	898	901	913	0.00392266	65	96	396	45	174	888120	3434272
Clostridium difficile 630	uid57679	NC_009089	4290252	0.292368	4335233	4508249	4730144	219	1314	5256	19793	19795	19936	3428	3430	3456	0.0445554	897	899	909	0.00273099	77	108	367	27	192	532146	3784253
Desulfovibrio salexigens DSM 2638	uid59223	NC_012881	4289847	0.473765	4334841	4507858	4730008	219	1314	5256	19791	19793	19968	3428	3430	3463	0.0553939	897	899	909	0.00371406	47	56	92	75	144	1478018	2837989
Rhizobium etli bv mimosae Mim1	uid213896	NC_021905	4284494	0.61697	4329285	4501497	4722616	218	1308	5232	19857	19859	19880	3439	3441	3448	0.0091459	900	902	908	0.00106428	51	59	203	58	160	1146849	3163688
Ferrimonas balearica DSM 9799	uid53371	NC_014541	4279159	0.605912	4323947	4496188	4717523	218	1308	5232	19832	19834	19970	3435	3437	3461	0.0437353	899	901	911	0.00284165	54	77	218	39	179	770313	3534886
Leptospira interrogans serovar Copenhageni Fiocruz L1 130	uid58065	NC_005823	4277185	0.352636	4321990	4494195	4715129	218	1308	5232	19823	19825	19948	3433	3435	3459	0.0409803	898	901	909	0.00230967	58	75	345	42	176	829042	3474200
Cronobacter sakazakii ES15	uid167045	NC_017933	4268675	0.574564	4313253	4484706	4704428	217	1302	5208	19874	19876	20041	3442	3444	3478	0.054156	900	903	915	0.0037137	44	66	283	55	162	1088447	3206144
Cellulomonas fimi ATCC 484	uid66779	NC_015514	4266344	0.751805	4310925	4482415	4702243	217	1302	5208	19864	19866	19870	3440	3442	3449	0.00399243	900	902	908	0.000665214	121	187	812	3	214	59340	4232923
Sanguibacter keddieii DSM 10542	uid40845	NC_013521	4253413	0.723286	4297996	4469460	4689229	217	1302	5208	19804	19806	19901	3430	3432	3452	0.0315489	897	900	908	0.00235189	100	157	541	14	203	276081	4003253
Arthrobacter phenanthrenivorans Sphe3	uid63629	NC_015145	4250414	0.659852	4295002	4466395	4686396	217	1302	5208	19790	19792	19925	3428	3430	3455	0.0427382	897	899	909	0.00299346	55	69	237	48	169	945888	3330452
Bacteroides salanitronis DSM 18170	uid63269	NC_015164	4242803	0.469316	4287177	4457842	4677090	216	1296	5184	19846	19848	19859	3437	3439	3446	0.00602875	899	902	907	0.000983702	30	68	69	80	136	1580966	2687635
Bacillus amyloliquefaciens plantarum YAU B9601 Y2	uid159001	NC_017061	4242774	0.461322	4287137	4457790	4676881	216	1296	5184	19845	19847	20046	3437	3439	3476	0.0634418	899	902	914	0.00379518	47	61	133	80	136	1580875	2687686
Bacillus amyloliquefaciens Y2	uid165195	NC_017912	4238624	0.461344	4283001	4453658	4672814	216	1296	5184	19826	19828	19980	3434	3436	3466	0.0477894	898	901	911	0.00279567	59	48	176	62	154	1223998	3040427
Xenorhabdus bovienii SS 2004	uid46345	NC_013892	4225498	0.452405	4269651	4439501	4657460	215	1290	5160	19856	19858	20056	3439	3441	3477	0.0636803	900	902	915	0.00343991	45	36	321	88	127	1740131	2511030
Rhodanobacter 2APBS1	uid74431	NC_020541	4225490	0.67865	4269649	4439564	4657616	215	1290	5160	19856	19858	20048	3439	3441	3475	0.0605234	900	902	915	0.00376824	84	106	442	19	196	375670	3875489
Bacillus licheniformis DSM 13 ATCC 14580	uid58199	NC_006322	4222645	0.464711	4266817	4436716	4654897	215	1290	5160	19843	19845	19985	3436	3439	3465	0.0444406	899	902	912	0.00279527	54	47	134	70	145	1383136	2865191
Bacillus licheniformis ATCC 14580	uid58097	NC_006270	4222597	0.464736	4266779	4436597	4654759	215	1290	5160	19843	19845	19939	3436	3439	3461	0.0306198	899	902	909	0.00228507	46	46	121	69	146	1363464	2884825
Bacillus subtilis 6051 HGW	uid193706	NC_020507	4215610	0.437763	4259784	4429688	4647293	215	1290	5160	19810	19812	20014	3431	3433	3470	0.0649705	898	900	913	0.00348332	46	37	140	80	135	1578070	2663224
Bacillus subtilis 168	uid57675	NC_000964	4215606	0.437762	4259769	4429624	4647252	215	1290	5160	19810	19812	20008	3431	3433	3470	0.0649705	898	900	913	0.00348332	47	48	133	79	136	1558341	2682938
Bacillus subtilis spizizenii TU B 10	uid73967	NC_016047	4207222	0.440886	4251186	4420263	4637156	214	1284	5136	19863	19865	19943	3440	3442	3459	0.0265473	900	902	909	0.00216834	50	50	115	73	141	1443857	2788925
Thermobacillus composti KWC4	uid74021	NC_019897	4206343	0.609365	4250298	4419355	4636359	214	1284	5136	19859	19861	19915	3439	3441	3455	0.0189568	900	902	909	0.00143092	49	79	1056	52	162	1028288	3203606
Bacillus halodurans C 125	uid57791	NC_002570	4202352	0.439495	4246312	4415298	4632309	214	1284	5136	19840	19842	19970	3436	3438	3462	0.0420869	899	901	911	0.00269113	51	45	338	83	131	1639750	2588158
Desulfovibrio africanus Walvis Bay	uid66847	NC_016629	4200534	0.617916	4244496	4413504	4630694	214	1284	5136	19832	19834	19856	3435	3437	3443	0.00794549	899	901	907	0.000892333	51	78	172	48	166	947900	3278192
Sphingobium SYK 6	uid73353	NC_015976	4199332	0.659654	4243299	4412353	4629406	214	1284	5136	19826	19828	19932	3434	3436	3457	0.0335565	898	901	910	0.00208817	60	74	270	53	161	1046321	3178574
Belliella baltica DSM 15883	uid168182	NC_018010	4196595	0.37043	4240559	4409671	4626310	214	1284	5136	19813	19815	19965	3431	3434	3462	0.0490536	898	900	912	0.00340626	55	71	154	61	153	1203609	3018546
Bacillus amyloliquefaciens plantarum NAU B3	uid222816	NC_022530	4196170	0.462654	4240148	4409294	4625849	214	1284	5136	19811	19813	19967	3431	3434	3462	0.0478001	898	900	912	0.00333312	43	50	178	74	140	1459797	2761947
Clostridium difficile R20291	uid40921	NC_013316	4191339	0.28981	4235300	4404394	4621354	214	1284	5136	19789	19791	19821	3427	3430	3438	0.0116086	897	899	905	0.00133495	86	107	324	21	193	413796	3803100
Thermobispora bispora DSM 43833	uid48999	NC_014165	4189976	0.728686	4233729	4402020	4617650	213	1278	5112	19874	19876	20022	3442	3444	3472	0.0476982	900	903	912	0.00286861	108	154	1121	10	203	197906	4017505
Clostridium difficile 2007855	uid158365	NC_017178	4179867	0.288487	4223625	4391895	4607877	213	1278	5112	19829	19829	19877	3436	3436	3447	0.0164384	901	901	904	0.00117382	89	118	3430	39	174	769977	3435330
Halothece PCC 7418	uid183338	NC_019779	4179170	0.431836	4222931	4391113	4607106	213	1278	5112	19823	19825	20028	3433	3435	3473	0.0659488	898	901	913	0.00394198	31	66	1225	56	157	1105375	3099238
Clostridium difficile ATCC 43255	uid197173	NC_013974	4178227	0.287938	4221985	4390255	4606237	213	1278	5112	19821	19821	19933	3435	3435	3458	0.0362875	901	901	909	0.00230653	83	117	463	19	194	374965	3828702
Pseudomonas stutzeri DSM 10701	uid170940	NC_018177	4174118	0.636036	4217876	4386166	4601726	213	1278	5112	19800	19802	19853	3429	3432	3444	0.015518	897	900	906	0.00112385	65	69	225	52	161	1025221	3174337
Sodalis glossinidius morsitans	uid58553	NC_007712	4171146	0.550299	4214900	4383192	4599206	213	1278	5112	19786	19788	19848	3427	3429	3443	0.0203673	897	899	905	0.00177157	34	47	132	73	140	1438305	2758277
Beijerinckia indica ATCC 9039	uid59057	NC_010581	4170153	0.574032	4213685	4381154	4595717	212	1272	5088	19873	19875	20081	3441	3444	3482	0.0649876	900	903	916	0.00382157	56	41	149	68	144	1345647	2849806
Bacillus atrophaeus 1942	uid59887	NC_014639	4168266	0.434839	4211818	4379518	4588561	212	1272	5088	19865	19867	19883	3441	3443	3450	0.00729345	901	901	907	0.00156015	42	54	103	85	127	1681398	2512188
Clostridium difficile CF5	uid158359	NC_017173	4159517	0.287117	4203069	4370549	4585517	212	1272	5088	19825	19825	19994	3435	3435	3464	0.0558672	901	901	909	0.0028552	102	109	2660	38	174	750082	3434755
Escherichia blattae DSM 4481	uid165043	NC_017910	4158725	0.568551	4202282	4369764	4584656	212	1272	5088	19820	19822	19836	3433	3435	3441	0.0065801	898	901	906	0.000651916	54	54	154	66	146	1302594	2881456
Acinetobacter oleivorans DR1	uid50119	NC_014259	4152543	0.389628	4196093	4363589	4578310	212	1272	5088	19790	19792	19985	3428	3430	3465	0.063612	897	899	912	0.00378091	62	46	147	62	150	1221760	2956101
Burkholderia phenoliruptrix BR3459a	uid176370	NC_018695	4152217	0.639344	4195763	4363200	4578098	212	1272	5088	19789	19791	19870	3427	3430	3447	0.0271532	897	899	907	0.00198516	60	80	259	37	175	729087	3448444
Halobacillus halophilus DSM 2266	uid162033	NC_017668	4150632	0.420784	4193988	4360682	4574218	211	1266	5064	19874	19876	20018	3442	3444	3470	0.0474713	900	903	913	0.00249028	43	45	124	79	132	1563557	2612285
Bacillus subtilis QB928	uid173926	NC_018520	4146839	0.438762	4190185	4356884	4570817	211	1266	5064	19856	19858	20005	3439	3441	3470	0.0479099	900	902	913	0.00278597	39	42	122	71	140	1403805	2768234
Leisingera methylohalidivorans DSM 14336	uid232356	NC_023135	4144900	0.62744	4188253	4354936	4569040	211	1266	5064	19847	19849	19956	3437	3439	3462	0.0360647	899	902	911	0.00239446	51	70	155	52	159	1027675	3142432
Acinetobacter baumannii TCDC AB0715	uid158679	NC_017387	4138388	0.392664	4181747	4348448	4562237	211	1266	5064	19816	19818	19954	3432	3434	3460	0.0458998	898	900	911	0.00241877	60	46	157	67	144	1322046	2841555
Glaciecola nitratireducens FR1064	uid73759	NC_016041	4134229	0.425567	4177580	4344292	4557692	211	1266	5064	19796	19798	19995	3429	3431	3466	0.0636149	897	900	913	0.00328692	45	45	138	82	129	1616378	2543056
Roseobacter denitrificans OCh 114	uid58597	NC_008209	4133097	0.593321	4176445	4343085	4556871	211	1266	5064	19791	19793	19914	3428	3430	3454	0.0401528	897	899	909	0.00279993	34	42	179	84	127	1655394	2502905
Acidobacterium capsulatum ATCC 51196	uid59127	NC_012483	4127356	0.608597	4170503	4336359	4549332	210	1260	5040	19857	19859	19965	3439	3441	3460	0.0341221	900	902	910	0.00212795	41	64	319	56	154	1107405	3045038
Burkholderia pseudomallei 1710b	uid58391	NC_007434	4126292	0.680203	4169431	4335346	4548363	210	1260	5040	19852	19854	19947	3438	3440	3458	0.0318577	899	902	909	0.00182946	127	171	906	9	201	178008	3973363
Bordetella pertussis CS	uid158859	NC_017223	4124236	0.681486	4167373	4333252	4546264	210	1260	5040	19842	19844	19980	3436	3439	3467	0.0443343	899	902	911	0.00260242	90	116	313	17	193	335882	3813431
Cellulomonas flavigena DSM 20109	uid48821	NC_014151	4123179	0.747497	4166324	4332220	4545405	210	1260	5040	19837	19839	19969	3435	3438	3464	0.0426161	899	901	910	0.00283418	131	167	756	2	208	39506	4108758
Bacillus JS	uid162189	NC_017743	4120406	0.441927	4163543	4329457	4542528	210	1260	5040	19824	19826	19912	3433	3436	3454	0.0287587	898	901	908	0.00188249	46	37	86	73	137	1441022	2704461
Clostridium difficile BI1	uid158363	NC_017179	4118573	0.287852	4161693	4327565	4540402	210	1260	5040	19815	19817	19962	3432	3434	3462	0.0474922	898	900	910	0.00330257	82	124	388	20	190	394614	3749019
Cyanobacterium aponinum PCC 10605	uid183340	NC_019776	4114099	0.35169	4157240	4323166	4535546	210	1260	5040	19794	19796	19877	3428	3431	3448	0.0261888	897	899	906	0.00212795	54	80	705	42	168	827829	3311351
Clostridium difficile CD196	uid41017	NC_013315	4110554	0.287308	4153476	4318579	4530165	209	1254	5016	19871	19873	19905	3441	3443	3451	0.0111402	900	903	909	0.00099691	86	107	364	14	195	277012	3858490
Janthinobacterium Marseille	uid58603	NC_009659	4110251	0.545641	4153188	4318334	4529859	209	1254	5016	19869	19871	20018	3441	3443	3470	0.0492487	900	903	912	0.00243377	49	48	150	60	149	1187104	2948110
Vibrio nigripulchritudo SnF1	uid222819	NC_022528	4109740	0.461546	4152671	4317780	4529461	209	1254	5016	19867	19869	19923	3440	3443	3454	0.0184006	900	903	910	0.00099691	45	36	74	91	118	1800314	2334383
Ruegeria pomeroyi DSS 3	uid57863	NC_003911	4109437	0.646119	4152373	4317483	4529235	209	1254	5016	19865	19867	20036	3440	3442	3472	0.057011	900	902	912	0.00290988	61	71	225	35	174	692346	3442053
Burkholderia pseudomallei MSHR346	uid55259	NC_012695	4098576	0.68118	4141513	4306637	4518384	209	1254	5016	19813	19815	19992	3431	3434	3468	0.0574835	898	900	912	0.00370335	113	152	675	13	196	256471	3867068
Methanosarcina mazei Go1	uid57893	NC_003901	4096345	0.417352	4139275	4304439	4515813	209	1254	5016	19803	19805	19840	3430	3432	3440	0.0127892	897	900	906	0.00111011	43	95	620	44	165	867640	3253661
Bacillus subtilis BSn5	uid62463	NC_014976	4093599	0.441163	4136533	4302682	4509172	209	1254	5016	19790	19792	19799	3429	3431	3435	0.00356772	898	898	903	0.00119629	61	51	131	62	147	1221759	2896800
Burkholderia pseudomallei 1026b	uid162511	NC_017831	4092668	0.682649	4135600	4300770	4512656	209	1254	5016	19785	19787	19908	3427	3429	3453	0.0408578	897	899	908	0.00236753	126	169	762	11	198	216712	3900914
Bacillus cytotoxicus NVH 391 98	uid58317	NC_009674	4087024	0.360973	4129763	4294098	4505069	208	1248	4992	19852	19854	19976	3438	3440	3462	0.040296	899	902	911	0.00235347	54	63	169	38	170	751312	3360563
Bordetella pertussis Tohama I	uid57617	NC_002929	4086189	0.681343	4128918	4293220	4504172	208	1248	4992	19848	19850	19968	3437	3440	3464	0.0394825	899	902	911	0.00264267	97	109	442	22	186	434812	3676218
Photobacterium profundum SS9	uid62923	NC_006370	4085304	0.422266	4128033	4292354	4503378	208	1248	4992	19844	19846	19910	3437	3439	3452	0.0213744	899	902	909	0.0014585	42	51	138	67	141	1323980	2786165
Nitrosococcus halophilus Nc4	uid46803	NC_013960	4079427	0.519033	4122160	4286442	4497210	208	1248	4992	19816	19818	19829	3432	3434	3441	0.00698822	898	900	906	0.00143072	27	44	295	89	119	1756151	2348121
Legionella longbeachae NSW150	uid46099	NC_013861	4077332	0.373387	4120057	4284329	4494663	208	1248	4992	19805	19807	20012	3430	3432	3468	0.0674491	897	900	912	0.00350453	50	51	186	59	149	1163741	2938428
Burkholderia CCGE1003	uid46253	NC_014539	4077097	0.638325	4119825	4284128	4494651	208	1248	4992	19804	19806	19983	3430	3432	3464	0.0592699	897	900	912	0.00311012	66	93	230	31	177	611329	3490608
Burkholderia pseudomallei K96243	uid57733	NC_006350	4074542	0.681361	4117271	4281640	4492386	208	1248	4992	19792	19794	19914	3428	3430	3454	0.0407952	897	899	910	0.0028824	125	147	821	9	199	177372	3922011
Bacillus amyloliquefaciens plantarum UCMB5033	uid215237	NC_022075	4071167	0.464662	4113695	4277221	4486620	207	1242	4968	19870	19872	20057	3441	3443	3478	0.0638515	900	903	916	0.00382486	59	55	114	65	142	1286280	2809613
Ramlibacter tataouinensis TTB310	uid68279	NC_015677	4070193	0.704253	4112723	4276276	4485963	207	1242	4968	19866	19868	19907	3440	3443	3453	0.013928	900	902	909	0.00181178	99	126	1041	13	194	257171	3837750
Clostridium cellulolyticum H10	uid58709	NC_011898	4068724	0.376312	4111238	4274781	4484482	207	1242	4968	19859	19861	19880	3439	3441	3448	0.00821429	900	902	908	0.00119096	64	51	124	59	148	1166720	2926716
Marinobacter BSs20148	uid171995	NC_018268	4063864	0.544597	4106374	4269917	4479858	207	1242	4968	19835	19837	19966	3435	3437	3462	0.0425685	899	901	910	0.00276753	29	38	92	84	123	1659071	2429501
Proteus mirabilis HI4320	uid61599	NC_010554	4063606	0.391396	4106131	4269689	4479703	207	1242	4968	19834	19836	19914	3435	3437	3456	0.0271602	899	901	909	0.0024819	60	59	141	64	143	1264083	2824246
Burkholderia CCGE1001	uid42975	NC_015136	4063449	0.640788	4105973	4269545	4479537	207	1242	4968	19833	19835	19961	3435	3437	3462	0.0416051	899	901	911	0.00253041	50	99	246	30	177	592485	3495686
Halomonas elongata DSM 2581	uid52781	NC_014532	4061296	0.639916	4103808	4267364	4477387	207	1242	4968	19823	19825	19869	3433	3435	3445	0.0160692	898	901	907	0.00149294	59	59	211	47	160	927766	3158240
Bacillus subtilis XF 1	uid189187	NC_020244	4061186	0.441259	4103709	4267175	4477154	207	1242	4968	19822	19824	19964	3433	3435	3461	0.0487164	898	901	909	0.00283266	59	36	141	70	137	1381799	2704108
Treponema primitia ZAS 2	uid67367	NC_015578	4059867	0.511535	4102393	4265902	4475617	207	1242	4968	19816	19818	19881	3432	3434	3448	0.0223075	898	900	907	0.00171998	41	65	106	64	143	1262837	2821754
Leadbetterella byssophila DSM 17132	uid60161	NC_014655	4059653	0.40661	4102169	4265670	4475298	207	1242	4968	19815	19817	19875	3432	3434	3445	0.0195152	898	900	907	0.00181178	39	47	106	83	124	1637716	2446651
Sphingomonas MM 1	uid193771	NC_020561	4054833	0.67578	4097349	4260846	4470734	207	1242	4968	19791	19793	19998	3428	3430	3468	0.0688342	897	899	913	0.00419862	54	117	424	19	188	374641	3704906
Burkholderia pseudomallei MSHR305	uid213227	NC_021884	4054155	0.682345	4096697	4260218	4469972	207	1242	4968	19788	19790	19939	3427	3430	3461	0.0508791	897	899	910	0.00335044	128	168	754	7	200	137923	3940972
Ralstonia eutropha H16	uid62925	NC_008313	4052032	0.668664	4094341	4257057	4465815	206	1236	4944	19873	19875	19975	3441	3444	3467	0.0353732	900	903	912	0.00276622	64	94	364	20	186	395775	3680850
Acinetobacter baumannii AB0057	uid59083	NC_011586	4050513	0.394421	4092823	4255617	4464009	206	1236	4944	19866	19868	19891	3440	3443	3451	0.00961096	900	902	908	0.00121371	65	45	110	62	144	1226466	2848641
Thioflavicoccus mobilis 8321	uid184343	NC_019940	4048921	0.660369	4091228	4253954	4462839	206	1236	4944	19858	19860	19937	3439	3441	3457	0.0266484	900	902	910	0.00187592	62	76	218	43	163	850363	3223149
Clostridium difficile M120	uid158361	NC_017174	4047729	0.288495	4090045	4252785	4461669	206	1236	4944	19854	19854	19975	3440	3440	3465	0.0414688	902	902	910	0.00265295	99	137	110976	181	25	3578008	494321
Paenibacillus larvae 04 309	uid232355	NC_023134	4046337	0.452522	4088664	4251352	4460404	206	1236	4944	19845	19847	20020	3437	3439	3471	0.0575748	899	902	913	0.00346848	31	45	98	82	124	1620573	2450375
Acetobacterium woodii DSM 1030	uid88073	NC_016894	4044777	0.395747	4087089	4249901	4458975	206	1236	4944	19838	19840	19893	3436	3438	3450	0.0189991	899	901	908	0.00175185	49	63	232	54	152	1066714	3002659
Methylibium petroleiphilum PM1	uid58085	NC_008825	4044195	0.69619	4086503	4249329	4458317	206	1236	4944	19835	19837	19928	3435	3437	3455	0.0324967	899	901	909	0.00234163	83	109	429	17	189	335772	3733015
Bacillus subtilis BSP1	uid184010	NC_019896	4043754	0.441325	4086060	4248702	4457634	206	1236	4944	19833	19835	19897	3435	3437	3453	0.0228643	899	901	907	0.00187592	33	49	75	76	130	1500974	2567370
Caulobacter crescentus NA1000	uid59307	NC_011916	4042929	0.675852	4085240	4247967	4456840	206	1236	4944	19829	19831	19891	3434	3436	3453	0.023064	898	901	909	0.00224346	58	87	304	33	173	651583	3415941
Desulfovibrio vulgaris Miyazaki F	uid59089	NC_011769	4040304	0.675158	4082623	4245352	4454182	206	1236	4944	19816	19818	19931	3432	3434	3456	0.03786	898	900	908	0.00218806	59	118	315	22	184	434109	3630798
Plautia stali symbiont	uid65033	NC_022546	4035456	0.573056	4077774	4240498	4449382	206	1236	4944	19793	19795	19798	3428	3430	3437	0.00396518	897	899	905	0.000881743	54	77	147	56	150	1103710	2956348
Bacillus subtilis PY79	uid229877	NC_022898	4033459	0.440964	4075776	4238454	4447392	206	1236	4944	19783	19785	19852	3426	3429	3443	0.0223573	896	899	905	0.00127937	43	32	135	85	121	1674410	2383650
Bacillus subtilis spizizenii W23	uid51879	NC_014479	4027676	0.44159	4069796	4231824	4439779	205	1230	4920	19850	19852	19979	3438	3440	3464	0.0425742	899	902	911	0.0025551	59	39	118	64	141	1265032	2787134
Erwinia pyrifoliae Ep1 96	uid40659	NC_012214	4026322	0.537454	4068430	4230396	4438495	205	1230	4920	19844	19846	19849	3437	3439	3445	0.00460094	899	902	907	0.000497914	37	57	194	71	134	1402963	2647837
Erwinia pyrifoliae DSM 12163	uid159693	NC_017390	4026286	0.537305	4068391	4230338	4438365	205	1230	4920	19843	19845	20017	3436	3439	3472	0.0579129	899	902	913	0.00371494	37	62	197	66	139	1304085	2746676
Pantoea vagans C9 1	uid49871	NC_014562	4024986	0.558877	4067088	4229038	4436896	205	1230	4920	19837	19839	19941	3435	3438	3457	0.0358792	899	901	909	0.00177209	42	58	156	56	149	1106159	2943299
Intrasporangium calvum DSM 43043	uid61729	NC_014830	4024382	0.71135	4066489	4228484	4436339	205	1230	4920	19834	19836	19949	3435	3437	3459	0.0379926	899	901	909	0.00234426	66	106	405	19	186	375245	3673614
Bacillus subtilis BAB 1	uid195461	NC_020832	4021944	0.441593	4064072	4225999	4433885	205	1230	4920	19822	19824	19958	3433	3435	3458	0.0445187	898	901	911	0.00210267	44	53	122	55	150	1085585	2960857
Bacillus amyloliquefaciens plantarum CAU B946	uid84215	NC_016784	4019861	0.467898	4061983	4223946	4431418	205	1230	4920	19812	19814	19916	3431	3434	3452	0.0345454	898	900	907	0.0019391	48	44	138	70	135	1380958	2663395
Caulobacter crescentus CB15	uid57891	NC_002696	4016947	0.676246	4059049	4221012	4428567	205	1230	4920	19798	19800	19858	3429	3431	3444	0.0218393	897	900	906	0.00150751	71	91	327	26	179	512551	3528868
Rhodomicrobium vannielii ATCC 17100	uid43247	NC_014664	4014469	0.626243	4056586	4218561	4426528	205	1230	4920	19786	19788	19829	3427	3429	3441	0.0152596	897	899	905	0.0016514	48	65	191	52	153	1024502	3014454
Natronococcus occultus SP4	uid184863	NC_019974	4013216	0.653354	4055118	4216243	4422950	204	1224	4896	19876	19878	19888	3442	3444	3451	0.00707826	900	903	909	0.00124252	84	111	407	22	182	435438	3602136
Bacillus subtilis RO NN 1	uid158879	NC_017195	4011949	0.441291	4053844	4215025	4421457	204	1224	4896	19869	19871	20041	3441	3443	3476	0.0585346	900	903	914	0.00328105	46	53	118	71	133	1404750	2631550
Pelobacter propionicus DSM 2379	uid58255	NC_008609	4008000	0.593821	4049908	4211119	4418255	204	1224	4896	19850	19852	19948	3438	3440	3460	0.0325805	899	902	910	0.00189431	40	56	885	67	137	1324333	2708031
Agrobacterium radiobacter K84	uid58269	NC_011985	4005130	0.60701	4047026	4208209	4415148	204	1224	4896	19836	19838	19920	3435	3438	3455	0.0288275	899	901	909	0.00210308	52	63	147	57	147	1125860	2903622
Thioalkalivibrio nitratireducens DSM 14787	uid184011	NC_019902	4002352	0.669019	4044260	4205389	4412351	204	1224	4896	19822	19824	19984	3433	3435	3466	0.0548524	898	901	913	0.00332526	57	77	258	31	173	611874	3414842
Burkholderia pseudomallei BPC006	uid174460	NC_018527	4001777	0.683802	4043681	4204858	4411825	204	1224	4896	19819	19821	20018	3432	3435	3470	0.0661177	898	901	913	0.0030979	124	163	713	7	197	138151	3887986
Acinetobacter baumannii BJAB0715	uid210972	NC_021733	4001621	0.391036	4043528	4204690	4411503	204	1224	4896	19819	19821	19863	3432	3435	3444	0.0161823	898	901	906	0.00117344	56	50	167	62	142	1223574	2802410
Owenweeksia hongkongensis DSM 17368	uid82951	NC_016599	4000057	0.404779	4041971	4203154	4409518	204	1224	4896	19811	19813	19922	3431	3433	3454	0.0374903	898	900	909	0.00239962	37	40	89	78	126	1538716	2485711
Bacteroides helcogenes P 36 108	uid62135	NC_014933	3998906	0.449962	4040809	4201900	4408299	204	1224	4896	19805	19807	19989	3430	3432	3466	0.0641172	897	900	912	0.00383787	41	65	134	58	146	1143998	2879267
Geobacter metallireducens GS 15	uid57731	NC_007517	3997420	0.598739	4039319	4200475	4406982	204	1224	4896	19798	19800	19924	3429	3431	3454	0.042446	897	900	910	0.00263182	43	53	131	73	131	1439113	2582662
Burkholderia pseudomallei NCTC 13179	uid226109	NC_022659	3997089	0.683443	4038991	4200156	4406812	204	1224	4896	19796	19798	19999	3429	3431	3470	0.0692031	897	900	912	0.00404948	123	149	655	5	199	98561	3922886
Phenylobacterium zucineum HLK1	uid58959	NC_011144	3996255	0.717813	4038151	4199260	4406113	204	1224	4896	19792	19794	19979	3428	3430	3464	0.0631567	897	899	911	0.00385955	64	137	467	13	191	256209	3764398
Bacillus amyloliquefaciens LL3	uid158133	NC_017190	3995227	0.459822	4037130	4198250	4405130	204	1224	4896	19787	19789	19964	3427	3429	3461	0.0610921	897	899	910	0.00313804	42	62	219	59	145	1162483	2857103
Clostridium botulinum F 230613	uid159513	NC_017297	3993083	0.28471	4034772	4195159	4400697	203	1218	4872	19873	19875	20031	3441	3444	3473	0.0523868	900	903	913	0.00332268	82	119	402	18	185	356204	3661110
Clostridium botulinum A3 Loch Maree	uid59149	NC_010520	3992906	0.284861	4034605	4194935	4400304	203	1218	4872	19872	19874	20058	3441	3444	3479	0.0615249	900	903	914	0.00401732	87	113	678	16	187	316607	3700540
Acinetobacter baumannii MDR ZJ06	uid158685	NC_017171	3991133	0.392718	4032824	4193272	4398906	203	1218	4872	19864	19866	19900	3440	3442	3451	0.0136947	900	902	908	0.00114293	66	59	125	56	147	1107675	2907691
Marinobacter hydrocarbonoclasticus ATCC 49840	uid162203	NC_017067	3989480	0.577738	4031176	4191576	4397436	203	1218	4872	19856	19858	19862	3439	3441	3447	0.00272413	900	902	908	0.000795029	36	49	143	78	125	1542195	2471523
Bdellovibrio bacteriovorus Tiberius	uid182482	NC_019567	3988594	0.501607	4030294	4190637	4396477	203	1218	4872	19851	19853	19986	3438	3440	3467	0.0458343	899	902	911	0.0029818	36	41	90	83	120	1640673	2372163
Burkholderia pseudomallei 1106a	uid58515	NC_009076	3988455	0.683725	4030140	4190509	4396504	203	1218	4872	19850	19852	20049	3438	3440	3475	0.0667828	899	902	914	0.00364328	139	162	690	5	198	98828	3913854
Desulfocapsa sulfexigens DSM 10523	uid189952	NC_020304	3986761	0.456663	4028460	4188819	4394912	203	1218	4872	19842	19844	19971	3436	3439	3461	0.0439329	899	902	911	0.00228585	35	37	128	80	123	1580642	2430360
Microbacterium testaceum StLB037	uid62789	NC_015125	3982034	0.707057	4023735	4184084	4389950	203	1218	4872	19819	19821	19892	3432	3435	3448	0.0239041	898	901	907	0.0012654	80	118	489	12	191	236823	3769454
Bacillus amyloliquefaciens DSM 7	uid53535	NC_014551	3980199	0.463649	4021895	4182249	4387735	203	1218	4872	19810	19812	19873	3431	3433	3450	0.0222828	898	900	909	0.00234949	47	47	197	63	140	1242729	2761708
Acinetobacter baumannii ATCC 17978	uid58731	NC_009085	3976747	0.391803	4018450	4178862	4384563	203	1218	4872	19793	19795	19855	3428	3430	3447	0.0231878	897	899	906	0.00230421	60	42	150	64	139	1261382	2739610
Escherichia coli K 12 substr MDS42	uid193705	NC_020518	3976195	0.514508	4017892	4178257	4384009	203	1218	4872	19790	19792	19910	3428	3430	3452	0.0419374	897	899	909	0.00270777	28	29	88	93	110	1832774	2167660
Solibacillus silvestris StLB046	uid168516	NC_018065	3969327	0.388376	4010818	4170452	4375446	202	1212	4848	19853	19855	19965	3438	3440	3460	0.039101	899	902	910	0.00231562	43	44	87	63	139	1245560	2747886
Desulfotomaculum ruminis DSM 2154	uid67507	NC_015589	3969014	0.475265	4010507	4170095	4374960	202	1212	4848	19851	19853	20053	3438	3440	3479	0.0695514	899	902	914	0.0038317	43	50	535	63	139	1245538	2747597
Burkholderia thailandensis MSMB121	uid201037	NC_021173	3967794	0.675339	4009290	4168832	4373571	202	1212	4848	19845	19847	20039	3437	3439	3476	0.0674831	899	902	914	0.00408958	95	162	637	7	195	138329	3853589
Acinetobacter baumannii MDR TJ	uid162739	NC_017847	3964912	0.393533	4006405	4165930	4370937	202	1212	4848	19831	19833	19971	3434	3437	3463	0.0472875	898	901	910	0.00322898	63	45	109	63	139	1244201	2744832
Bacillus amyloliquefaciens plantarum AS43 3	uid183682	NC_019842	3961368	0.468695	4002870	4162448	4366845	202	1212	4848	19814	19816	19846	3432	3434	3443	0.0119044	898	900	906	0.00128829	40	43	195	66	136	1302173	2683325
Clostridium botulinum B1 Okra	uid59147	NC_010516	3958233	0.285121	3999735	4159298	4363727	202	1212	4848	19798	19800	19927	3429	3431	3458	0.0456974	897	900	911	0.00320915	94	118	1320	10	192	197142	3785221
Acinetobacter baumannii TYTH 1	uid176498	NC_018706	3957368	0.392572	3998844	4158478	4362996	202	1212	4848	19794	19796	19864	3428	3431	3444	0.0236941	897	899	906	0.00144404	55	54	127	67	135	1320559	2660913
Acinetobacter baumannii BJAB07104	uid210971	NC_021726	3951920	0.391868	3993205	4152031	4355663	201	1206	4824	19864	19866	20007	3440	3442	3468	0.0511694	900	902	912	0.00300433	71	43	153	55	146	1087901	2888018
Pelagibacterium halotolerans B2	uid74393	NC_016078	3944837	0.617416	3986134	4144963	4348948	201	1206	4824	19829	19831	19923	3434	3436	3454	0.0335627	898	901	910	0.00240882	47	66	159	55	146	1085989	2882859
Desulfococcus oleovorans Hxd3	uid58777	NC_009943	3944167	0.565074	3985441	4144264	4348230	201	1206	4824	19826	19828	19854	3434	3436	3444	0.00956662	898	901	907	0.000747497	45	58	129	54	147	1066064	2902091
Gluconacetobacter diazotrophicus PAl 5	uid61587	NC_010125	3944163	0.668345	3985442	4144218	4348136	201	1206	4824	19826	19828	19851	3434	3436	3442	0.00927444	898	901	907	0.0012947	58	81	322	33	168	651483	3316673
Bacillus amyloliquefaciens LFB112	uid232246	NC_023073	3942754	0.469383	3984031	4142873	4346437	201	1206	4824	19819	19821	19840	3432	3435	3442	0.00837786	898	901	906	0.000879577	33	47	285	73	128	1440656	2526089
Desulfomicrobium baculatum DSM 4028	uid59217	NC_013173	3942657	0.590069	3983930	4142754	4346621	201	1206	4824	19818	19820	19945	3432	3435	3462	0.0424279	898	901	911	0.00317136	44	63	208	52	149	1026165	2940479
Ralstonia pickettii 12J	uid58737	NC_010682	3942557	0.638232	3983839	4142662	4346558	201	1206	4824	19818	19820	19843	3432	3435	3445	0.0102942	898	901	906	0.00113553	46	80	233	40	161	789366	3177187
Clostridium acetobutylicum DSM 1731	uid68293	NC_015687	3942462	0.311213	3983739	4142599	4346368	201	1206	4824	19817	19819	19948	3432	3434	3460	0.0461715	898	900	909	0.00323177	71	67	266	23	178	453853	3512600
Clostridium acetobutylicum ATCC 824	uid57677	NC_003030	3940880	0.311155	3982174	4140870	4344460	201	1206	4824	19809	19811	19966	3431	3433	3463	0.054282	898	900	911	0.00376612	61	97	315	34	167	670659	3294229
Acinetobacter baumannii 1656 2	uid158677	NC_017162	3940614	0.394044	3981905	4140732	4344207	201	1206	4824	19808	19810	19902	3431	3433	3452	0.0323517	898	900	909	0.00218423	79	52	127	53	148	1045455	2919164
Clostridium acetobutylicum EA 2018	uid159515	NC_017295	3940230	0.311122	3981512	4140272	4343729	201	1206	4824	19806	19808	19917	3430	3433	3453	0.0367062	897	900	909	0.00279688	69	109	355	17	184	335272	3628954
Bacillus amyloliquefaciens XH7	uid158881	NC_017191	3939203	0.46098	3980492	4139366	4342745	201	1206	4824	19801	19803	19890	3429	3432	3450	0.030659	897	900	909	0.00237287	22	60	145	73	128	1439345	2523861
Bacillus amyloliquefaciens TA208	uid158701	NC_017188	3937511	0.46101	3978789	4137645	4341252	201	1206	4824	19793	19794	19797	3428	3430	3437	0.00361584	897	899	905	0.000879577	38	44	152	71	130	1399329	2562174
Acinetobacter baumannii AYE	uid61637	NC_010410	3936291	0.396248	3977578	4136353	4340154	201	1206	4824	19786	19788	19978	3427	3429	3464	0.067417	897	899	912	0.00387303	58	49	133	53	148	1044230	2916062
Bacillus amyloliquefaciens IT 45	uid181617	NC_020272	3928857	0.469033	3969930	4127919	4330791	200	1200	4800	19847	19849	19987	3437	3439	3469	0.0490173	899	902	912	0.00287952	47	59	116	54	146	1067336	2885394
Cupriavidus metallidurans CH34	uid57815	NC_007973	3928089	0.642071	3969164	4127159	4330006	200	1200	4800	19843	19845	20016	3436	3439	3472	0.0593731	899	902	913	0.00345518	57	60	201	36	164	711329	3240635
Rhizobium NGR234	uid59081	NC_012587	3925702	0.634122	3966772	4124765	4327652	200	1200	4800	19831	19833	20015	3434	3437	3470	0.0617093	898	901	914	0.00363876	63	66	211	45	155	888614	3060958
Thalassolituus oleivorans MIL 1	uid195604	NC_020888	3920328	0.469105	3961417	4119441	4321797	200	1200	4800	19805	19807	19815	3430	3432	3439	0.00583577	897	900	906	0.000721763	33	34	363	90	110	1774884	2169333
Clostridium botulinum H04402 065	uid162091	NC_017299	3919740	0.283849	3960820	4118836	4321270	200	1200	4800	19802	19804	19825	3430	3432	3441	0.00928348	897	900	906	0.00126737	89	119	1354	16	184	315487	3628133
Tistrella mobilis KA081020 065	uid167486	NC_017956	3919492	0.685613	3960576	4118648	4321167	200	1200	4800	19800	19802	19974	3429	3432	3465	0.059062	897	900	910	0.00349267	82	101	330	13	187	256306	3687070
Bacillus amyloliquefaciens FZB42	uid58271	NC_009725	3918589	0.4676	3959680	4117642	4320020	200	1200	4800	19796	19798	19868	3429	3431	3445	0.0233133	897	900	907	0.00142841	28	52	134	65	135	1281276	2661204
Geobacter lovleyi SZ	uid58713	NC_010814	3917761	0.551033	3958846	4116847	4319604	200	1200	4800	19792	19794	19835	3428	3430	3441	0.0161657	897	899	905	0.00193221	43	47	152	68	132	1340135	2601511
Bacillus amyloliquefaciens CC178	uid226115	NC_022653	3916828	0.467485	3957909	4115948	4318729	200	1200	4800	19787	19789	19897	3427	3429	3453	0.0394129	897	899	908	0.00264373	44	37	139	70	130	1379210	2561499
Parvibaculum lavamentivorans DS 1	uid58739	NC_009719	3914745	0.627056	3955619	4112888	4314378	199	1194	4776	19875	19877	19974	3442	3444	3466	0.0358625	900	903	911	0.00246882	44	68	152	42	157	831228	3107277
Burkholderia pseudomallei 668	uid58389	NC_009074	3912947	0.684371	3953818	4110951	4312477	199	1194	4776	19866	19868	19957	3440	3443	3462	0.0316622	900	902	911	0.00246882	120	168	723	5	194	98910	3837794
Novosphingobium PP1Y	uid67383	NC_015580	3911486	0.640897	3952343	4109518	4311344	199	1194	4776	19859	19861	19884	3439	3441	3451	0.0121708	900	902	908	0.0011659	57	66	185	43	156	850324	3084905
Bacillus amyloliquefaciens plantarum UCMB5036	uid190705	NC_020410	3910324	0.468853	3951193	4108373	4310277	199	1194	4776	19853	19855	19910	3438	3440	3452	0.0203691	899	902	909	0.00166208	49	44	187	66	133	1304758	2629321
Erwinia Ejp617	uid159955	NC_017445	3909168	0.539694	3950045	4107184	4309144	199	1194	4776	19847	19849	19940	3437	3439	3457	0.0326125	899	902	910	0.00211486	42	39	75	76	123	1501991	2430940
Sinorhizobium meliloti SM11	uid159685	NC_017325	3908022	0.63037	3948894	4106126	4308037	199	1194	4776	19841	19843	19984	3436	3438	3466	0.0494131	899	902	911	0.00279377	52	66	186	42	157	829785	3101995
Acinetobacter baumannii BJAB0868	uid210973	NC_021729	3906795	0.392615	3947672	4104915	4306739	199	1194	4776	19835	19837	19945	3435	3437	3462	0.0410215	899	901	912	0.00318264	61	57	123	55	144	1086296	2844262
Burkholderia glumae BGR1	uid59397	NC_012724	3906507	0.685249	3947374	4104643	4306654	199	1194	4776	19834	19836	19853	3435	3437	3445	0.00785993	899	901	907	0.00127374	104	135	594	20	179	394997	3535263
Acinetobacter baumannii ACICU	uid58765	NC_010611	3904116	0.392709	3944975	4102188	4303755	199	1194	4776	19822	19823	19840	3433	3435	3442	0.00767922	898	901	907	0.000888418	62	68	102	52	147	1026366	2901495
Marinomonas posidonica IVIA Po 181	uid67323	NC_015559	3899940	0.445532	3940825	4098096	4299661	199	1194	4776	19801	19803	19822	3429	3432	3438	0.00862642	897	900	906	0.00135708	50	40	80	65	134	1281606	2642105
Clostridium kluyveri NBRC 12016	uid59369	NC_011837	3896121	0.321916	3937008	4094241	4296213	199	1194	4776	19781	19783	19963	3426	3429	3465	0.0615194	896	899	910	0.00399514	74	85	1045	31	168	610612	3309282
Geobacillus thermoglucosidasius C56 YS93	uid48129	NC_015660	3893306	0.442111	3933966	4090390	4291065	198	1188	4752	19866	19868	19978	3440	3443	3463	0.0375186	900	903	911	0.00246337	49	54	142	50	148	989207	2927731
Bacillus amyloliquefaciens plantarum UCMB5113	uid215236	NC_022081	3889532	0.469884	3930199	4086580	4287294	198	1188	4752	19847	19849	19947	3437	3439	3457	0.03342	899	902	910	0.00169678	39	53	136	74	124	1462566	2450605
Haloterrigena turkmenica DSM 5511	uid43501	NC_013743	3889038	0.662352	3929711	4086139	4287202	198	1188	4752	19845	19847	19849	3437	3439	3446	0.00630174	899	902	907	0.000987144	83	114	351	19	179	375458	3537225
Gluconacetobacter diazotrophicus PAl 5	uid59075	NC_011365	3887492	0.667843	3928155	4084499	4285284	198	1188	4752	19837	19839	19879	3435	3438	3451	0.0143158	899	901	907	0.00151765	64	89	576	27	171	533330	3377797
Clostridium botulinum A ATCC 3502	uid61579	NC_009495	3886916	0.284132	3927589	4084057	4285033	198	1188	4752	19834	19836	19892	3435	3437	3449	0.0211534	899	901	907	0.00181044	82	113	1001	14	184	276504	3634057
Pusillimonas T7 7	uid66391	NC_015458	3883605	0.572656	3924268	4080700	4281355	198	1188	4752	19817	19819	19930	3432	3434	3455	0.0399268	898	900	910	0.00263705	46	34	91	86	112	1697045	2210195
Erwinia tasmaniensis Et1 99	uid59029	NC_010694	3883467	0.540625	3924131	4080497	4281130	198	1188	4752	19816	19818	19991	3432	3434	3466	0.0625996	898	900	912	0.0040701	41	53	99	67	131	1322214	2584889
Deinococcus peraridilitoris DSM 19664	uid183485	NC_019793	3881839	0.643662	3922512	4078870	4279320	198	1188	4752	19808	19810	19938	3431	3433	3458	0.0448456	898	900	911	0.00328749	41	61	152	49	149	966618	2938866
Rhodospirillum photometricum	uid159003	NC_017059	3876289	0.65129	3916951	4073380	4274201	198	1188	4752	19780	19782	19903	3426	3428	3453	0.0405699	896	899	908	0.00276016	56	69	214	40	158	787962	3111961
Cupriavidus necator N 1	uid68689	NC_015726	3872936	0.668947	3913394	4068942	4268486	197	1182	4728	19862	19864	20055	3440	3442	3476	0.0660557	900	902	914	0.0038426	71	106	285	17	180	336227	3560225
Burkholderia cenocepacia J2315	uid57953	NC_011000	3870082	0.670888	3910544	4066133	4266013	197	1182	4728	19848	19850	19945	3437	3440	3462	0.0330631	899	902	912	0.00279826	87	110	456	14	183	276691	3616911
Flavobacteriales bacterium HTCC2170	uid51877	NC_014472	3868304	0.372004	3908766	4064311	4264385	197	1182	4728	19839	19841	19932	3436	3438	3457	0.0303873	899	901	908	0.00184406	43	48	135	75	122	1481626	2410198
Clostridium botulinum A ATCC 19397	uid58927	NC_009697	3863450	0.283791	3903918	4059561	4259207	197	1182	4728	19814	19816	19976	3432	3434	3463	0.0567013	898	900	911	0.00314459	105	114	787	8	189	157843	3729133
Acinetobacter calcoaceticus PHEA 2	uid83123	NC_016603	3862530	0.390579	3902989	4058667	4257988	197	1182	4728	19810	19812	19840	3431	3433	3442	0.0131394	898	900	906	0.00151061	53	53	165	54	143	1065229	2820818
Arthrobacter arilaitensis Re117	uid53509	NC_014550	3859257	0.596522	3899730	4055322	4254889	197	1182	4728	19793	19795	19901	3428	3430	3451	0.0387676	897	899	906	0.00193869	43	51	111	68	129	1340219	2542569
Bacillus pseudofirmus OF4	uid45847	NC_013791	3858997	0.405143	3899451	4055141	4254854	197	1182	4728	19792	19794	19835	3428	3430	3440	0.0155605	897	899	905	0.00115859	41	38	111	65	132	1281018	2601491
Desulfovibrio desulfuricans ND132	uid63159	NC_016803	3858580	0.65608	3899045	4054653	4254242	197	1182	4728	19790	19792	19812	3428	3430	3439	0.00891719	897	899	905	0.00117774	50	108	524	32	165	630591	3251512
Edwardsiella tarda C07 087	uid193773	NC_020796	3857040	0.599593	3897497	4053123	4252907	197	1182	4728	19782	19784	19838	3426	3429	3440	0.0201716	896	899	906	0.00161095	70	68	186	33	164	650030	3230525
Treponema azotonutricium ZAS 9	uid67365	NC_015577	3855671	0.501008	3895928	4050759	4249279	196	1176	4704	19875	19877	19912	3442	3444	3454	0.015289	900	903	910	0.00157674	25	36	149	81	115	1603064	2276008
Desulfobulbus propionicus DSM 2032	uid62265	NC_014972	3851869	0.592879	3892138	4046939	4245739	196	1176	4704	19855	19857	20011	3438	3441	3471	0.0529899	899	902	912	0.00313191	50	42	747	58	138	1146867	2728415
Proteus mirabilis BB2000	uid214430	NC_022000	3846754	0.388226	3887012	4041801	4240563	196	1176	4704	19829	19831	19967	3434	3436	3462	0.0490391	898	901	910	0.00292287	45	45	137	77	119	1520494	2349662
Clostridium thermocellum ATCC 27405	uid57917	NC_009012	3843301	0.392248	3883551	4038356	4236980	196	1176	4704	19812	19814	19827	3431	3433	3440	0.00775026	898	900	906	0.00110474	45	60	1388	52	144	1025860	2840835
Fibrobacter succinogenes S85	uid161919	NC_017448	3843004	0.483421	3883269	4038158	4236418	196	1176	4704	19810	19812	19920	3431	3433	3457	0.0389376	898	900	908	0.00273099	34	50	135	68	128	1341361	2525052
Fibrobacter succinogenes S85	uid41169	NC_013410	3842635	0.483459	3882882	4037707	4235856	196	1176	4704	19808	19810	19942	3431	3433	3459	0.0470508	898	900	909	0.00331423	31	55	91	72	124	1420127	2445899
Muricauda ruestringensis DSM 13258	uid72479	NC_015945	3842422	0.416074	3882680	4037475	4235914	196	1176	4704	19807	19809	19924	3430	3433	3455	0.0417278	897	900	909	0.00256895	36	57	121	68	128	1341163	2524661
Rhizobium tropici CIAT 899	uid185179	NC_020059	3837060	0.602444	3877316	4032174	4230953	196	1176	4704	19780	19782	19827	3426	3428	3439	0.0160285	896	899	905	0.00156234	48	60	146	51	145	1004550	2855910
Phaeobacter gallaeciensis DSM 17395	uid54717	NC_018290	3821831	0.602071	3861898	4015892	4213410	195	1170	4680	19802	19804	19906	3430	3432	3452	0.0357904	897	900	907	0.00215824	36	55	663	73	122	1439428	2405700
Sinorhizobium meliloti AK83	uid52607	NC_015590	3820344	0.630495	3860392	4014432	4211891	195	1170	4680	19794	19796	19971	3428	3431	3462	0.0618432	897	899	912	0.00351142	51	65	154	52	143	1024924	2818698
Geobacter sulfurreducens PCA	uid57743	NC_002939	3814128	0.613106	3853976	4007290	4203761	194	1164	4656	19863	19865	20029	3440	3442	3475	0.0595028	900	902	913	0.00413175	30	42	466	50	144	988932	2848360
Edwardsiella ictaluri 93 146	uid59403	NC_012779	3812301	0.577838	3852137	4005382	4202123	194	1164	4656	19854	19856	19937	3438	3441	3457	0.0292095	899	902	910	0.00207145	47	52	138	60	134	1186184	2649269
Burkholderia thailandensis E264	uid58081	NC_007651	3809201	0.676914	3849055	4002294	4199194	194	1164	4656	19838	19840	19925	3436	3438	3456	0.0314267	899	901	909	0.00199197	108	139	536	10	184	197536	3634835
Hyphomicrobium denitrificans 1NES1	uid179904	NC_021172	3808687	0.600671	3848526	4001785	4198560	194	1164	4656	19835	19837	19991	3435	3437	3468	0.0566277	899	901	911	0.00387831	48	47	169	58	136	1145550	2686292
Dechlorosoma suillum PS	uid81439	NC_016616	3806980	0.657624	3846820	4000110	4196967	194	1164	4656	19826	19828	20021	3434	3436	3472	0.0675441	898	901	914	0.00404714	62	97	295	31	163	612009	3218127
Ralstonia eutropha JMP134	uid58047	NC_007347	3806533	0.650691	3846373	3999623	4196442	194	1164	4656	19824	19826	19959	3433	3436	3460	0.0464276	898	901	910	0.00303773	59	89	200	21	173	414671	3415018
Erwinia amylovora ATCC 49946	uid46943	NC_013971	3805874	0.539296	3845716	3998998	4195625	194	1164	4656	19821	19823	19881	3433	3435	3447	0.022853	898	901	908	0.00117651	41	47	150	61	133	1203955	2625077
Erwinia amylovora CFBP1430	uid46839	NC_013961	3805573	0.539222	3845418	3998713	4195328	194	1164	4656	19819	19821	19964	3432	3435	3461	0.0499236	898	901	911	0.00259543	51	42	134	55	139	1085561	2743173
Phycisphaera mikurensis NBRC 102666	uid157331	NC_017080	3803225	0.737353	3843081	3996376	4192604	194	1164	4656	19807	19809	19933	3430	3433	3458	0.0437911	897	900	909	0.00243966	96	146	586	9	185	177507	3648890
Clostridium botulinum B Eklund 17B	uid59159	NC_010674	3800327	0.276791	3840170	3993491	4190104	194	1164	4656	19792	19794	19930	3428	3430	3456	0.0506289	897	899	909	0.00320764	83	122	345	11	183	216788	3606698
Morganella morganii KT	uid180867	NC_020418	3799539	0.514507	3839383	3992647	4189294	194	1164	4656	19788	19790	19913	3427	3430	3455	0.0450549	897	899	909	0.0032576	34	51	147	55	139	1083697	2739002
Gramella forsetii KT0803	uid58881	NC_008571	3798465	0.368302	3838324	3991580	4188333	194	1164	4656	19783	19785	19806	3426	3429	3438	0.00929665	896	899	905	0.00163587	56	58	250	41	153	807668	3013972
Acidovorax ebreus TPSY	uid59233	NC_011992	3796573	0.67238	3836200	3988612	4183957	193	1158	4632	19874	19876	20021	3442	3444	3473	0.0520586	900	903	913	0.00333094	53	92	265	25	168	494754	3324848
Natrinema pellirubrum DSM 15624	uid74437	NC_019962	3790479	0.653265	3830128	3982547	4178477	193	1158	4632	19843	19845	19879	3436	3439	3449	0.0135502	899	902	908	0.00139927	84	108	285	14	179	276623	3536907
Dinoroseobacter shibae DFL 12	uid58707	NC_009952	3789584	0.664164	3829215	3981706	4177339	193	1158	4632	19838	19840	19942	3436	3438	3459	0.0368566	899	901	909	0.00259095	40	76	211	39	154	770405	3042212
Natronobacterium gregoryi SP2	uid74439	NC_019792	3788356	0.626146	3827992	3980488	4176338	193	1158	4632	19832	19834	19866	3435	3437	3446	0.013159	899	901	908	0.00152673	80	75	276	30	163	592439	3218955
Nitrosomonas Is79A3	uid68745	NC_015731	3783444	0.457184	3823081	3975586	4170869	193	1158	4632	19806	19808	19946	3430	3433	3456	0.0458942	897	900	910	0.00271398	42	32	80	88	105	1735667	2070816
Bdellovibrio bacteriovorus HD100	uid61595	NC_005363	3782950	0.509556	3822572	3975005	4170310	193	1158	4632	19804	19806	19838	3430	3432	3440	0.0126677	897	900	906	0.000778485	34	38	115	73	120	1439582	2366392
Spirochaeta L21 RPul D2	uid231658	NC_023035	3782798	0.521741	3822440	3974867	4170277	193	1158	4632	19803	19805	19876	3430	3432	3448	0.0283917	897	900	907	0.00222296	30	45	410	75	118	1479001	2326841
Sinorhizobium medicae WSM419	uid58549	NC_009636	3781904	0.618786	3821547	3974054	4169546	193	1158	4632	19798	19800	19942	3429	3431	3458	0.0523089	897	900	911	0.00337267	46	54	154	45	148	887269	2917680
Dactylococcopsis salina PCC 8305	uid183341	NC_019780	3781008	0.426957	3820640	3973055	4168100	193	1158	4632	19794	19796	19815	3428	3430	3437	0.00767879	897	899	905	0.000778485	41	68	189	54	139	1064336	2739706
Phaeobacter gallaeciensis DSM 26640	uid232357	NC_023137	3776653	0.599841	3816083	3967808	4162125	192	1152	4608	19873	19875	19962	3441	3444	3463	0.0322608	900	903	909	0.00207041	23	48	128	62	130	1227009	2572562
Methylocystis SC2	uid174072	NC_018485	3773444	0.637415	3812886	3964595	4159326	192	1152	4608	19856	19858	20000	3439	3441	3465	0.048609	900	902	912	0.00257718	70	64	302	28	164	553620	3242754
Cellulophaga lytica DSM 7489	uid63401	NC_015167	3765936	0.323067	3805372	3957024	4151474	192	1152	4608	19817	19819	19939	3432	3434	3460	0.0462965	898	900	910	0.00325556	60	83	338	30	162	591996	3196864
Vibrio harveyi ATCC BAA 1116	uid58957	NC_009783	3765351	0.458179	3804787	3956522	4151009	192	1152	4608	19814	19816	19928	3432	3434	3455	0.0401832	898	900	909	0.00241683	43	36	222	82	110	1617981	2170294
Acinetobacter baumannii ZW85 1	uid231518	NC_023028	3763012	0.393073	3802441	3954052	4148431	192	1152	4608	19802	19804	19880	3430	3432	3446	0.0273384	897	900	906	0.0013554	70	48	135	55	137	1084493	2701436
Acinetobacter baumannii AB307 0294	uid59271	NC_011595	3760981	0.392836	3800408	3952149	4146776	192	1152	4608	19791	19793	19950	3428	3430	3461	0.0565949	897	899	909	0.00370874	48	53	92	65	127	1280957	2502939
Clostridium botulinum A Hall	uid58931	NC_009698	3760560	0.28358	3799988	3951612	4146214	192	1152	4608	19789	19791	19913	3427	3430	3454	0.0441622	897	899	910	0.00289564	94	97	743	13	179	256164	3527312
Edwardsiella tarda EIB202	uid41819	NC_013508	3760463	0.601011	3799898	3951484	4146116	192	1152	4608	19789	19791	19814	3427	3430	3436	0.00927232	897	899	905	0.00078254	57	85	222	32	160	630560	3152826
Phaeobacter gallaeciensis	uid54715	NC_018286	3758274	0.601401	3797698	3949317	4144212	192	1152	4608	19777	19779	19919	3425	3428	3455	0.0497969	896	899	908	0.00299952	34	50	145	64	128	1260349	2520837
Ruminococcus obeum	uid197165	NC_021022	3757491	0.420058	3796715	3947616	4141045	191	1146	4584	19876	19878	19897	3442	3444	3453	0.0104393	900	903	909	0.00146355	37	72	148	46	145	910442	2869847
Natrialba magadii ATCC 43099	uid46245	NC_013922	3751858	0.617939	3791081	3942013	4135854	191	1146	4584	19846	19848	19965	3437	3439	3461	0.0445734	899	902	910	0.0022986	55	92	245	21	170	415115	3359540
Coraliomargarita akajimensis DSM 45221	uid47079	NC_014008	3750771	0.53931	3790011	3940940	4134611	191	1146	4584	19840	19842	20019	3436	3438	3471	0.0666846	899	901	913	0.00426975	31	48	95	70	121	1383106	2390479
Acidiphilium multivorum AIU301	uid63345	NC_015186	3749411	0.679854	3788628	3939465	4133260	191	1146	4584	19833	19835	19988	3435	3437	3464	0.0560002	899	901	910	0.00310083	77	89	394	16	175	315988	3456214
Vibrio harveyi ATCC BAA 1116	uid218471	NC_022269	3746887	0.458286	3786113	3936818	4127045	191	1146	4584	19820	19822	19934	3433	3435	3456	0.0424542	898	900	909	0.00214876	48	36	194	76	115	1500061	2269626
Oligotropha carboxidovorans OM5	uid59155	NC_011386	3745629	0.627757	3784850	3935720	4129244	191	1146	4584	19813	19815	20005	3431	3434	3472	0.0697129	898	900	912	0.00448717	46	61	269	49	142	966910	2801514
Xylanimonas cellulosilytica DSM 15894	uid41935	NC_013530	3742776	0.729305	3782006	3932866	4126248	191	1146	4584	19799	19801	19812	3429	3431	3438	0.00730389	897	900	906	0.0011749	94	113	540	15	176	295728	3469852
Rhodobacter capsulatus SB 1003	uid47509	NC_014034	3738958	0.669673	3778180	3929108	4123009	191	1146	4584	19779	19781	19795	3426	3428	3437	0.00823569	896	899	905	0.0014472	51	131	289	18	173	354512	3407242
Thiomonas 3As	uid178369	NC_014145	3738778	0.64058	3778009	3928816	4122571	191	1146	4584	19778	19780	19806	3426	3428	3436	0.00927992	896	899	905	0.0011749	68	75	211	35	156	689285	3072298
Alistipes finegoldii DSM 17242	uid168180	NC_018011	3734239	0.569925	3773265	3923436	4116162	190	1140	4560	19857	19859	19908	3439	3441	3453	0.0176827	900	902	908	0.0019739	44	53	119	52	138	1028196	2728729
Bordetella avium 197N	uid61563	NC_010645	3732255	0.61952	3771267	3921353	4114003	190	1140	4560	19846	19848	20004	3437	3439	3469	0.0588435	899	902	912	0.00313255	48	60	212	50	140	988254	2766673
Desulfovibrio alaskensis G20	uid57941	NC_007519	3730232	0.581884	3769249	3919298	4112180	190	1140	4560	19836	19838	19870	3435	3437	3446	0.0152507	899	901	907	0.00145482	50	55	140	49	141	967858	2785051
Agrobacterium vitis S4	uid58249	NC_011989	3726375	0.580096	3765391	3915510	4108064	190	1140	4560	19815	19817	19983	3432	3434	3463	0.0602277	898	900	912	0.00388021	46	54	130	53	137	1045740	2703311
Ralstonia solanacearum GMI1000	uid57593	NC_003295	3716413	0.674471	3755216	3904540	4095947	189	1134	4536	19866	19868	20044	3440	3443	3475	0.0652428	900	902	914	0.00431493	68	85	315	28	161	554069	3184893
Ralstonia solanacearum FQY 4 f	uid194089	NC_020799	3715422	0.673329	3754228	3903604	4095111	189	1134	4536	19861	19863	19994	3439	3442	3466	0.0468991	900	902	912	0.00338712	54	98	383	23	166	454869	3283105
Geobacter sulfurreducens KN400	uid161977	NC_017454	3714272	0.614036	3753083	3902333	4093930	189	1134	4536	19855	19857	19972	3438	3441	3463	0.0426033	899	902	910	0.00294161	47	37	703	61	128	1206027	2530802
Hyphomonas neptunium ATCC 15444	uid58433	NC_008358	3705021	0.623035	3743841	3893180	4084624	189	1134	4536	19806	19808	19931	3430	3433	3456	0.0440229	897	900	909	0.00281494	28	53	187	50	139	986096	2741491
Bacillus pumilus SAFR 032	uid59017	NC_009848	3704465	0.415413	3743278	3892648	4084126	189	1134	4536	19803	19805	19939	3430	3432	3459	0.0460872	897	900	909	0.00304713	42	46	95	70	119	1380328	2346696
Acinetobacter baumannii D1279779	uid190222	NC_020547	3704285	0.392373	3743095	3892370	4083609	189	1134	4536	19802	19804	19947	3430	3432	3457	0.0525941	897	900	909	0.00269134	49	40	74	66	123	1301388	2425453
Desulfovibrio hydrothermalis AM13 DSM 14728	uid184831	NC_022579	3703034	0.45417	3741838	3891114	4082430	189	1134	4536	19796	19798	19826	3429	3431	3438	0.0118363	897	900	906	0.00103416	27	41	94	81	108	1596680	2128904
Desulfovibrio hydrothermalis AM13 DSM 14728	uid184831	NC_020055	3703034	0.45417	3741838	3891114	4082430	189	1134	4536	19796	19798	19826	3429	3431	3438	0.0118363	897	900	906	0.00103416	27	41	94	81	108	1596680	2128904
Burkholderia gladioli BSR3	uid66301	NC_015376	3700833	0.689958	3739651	3888938	4080560	189	1134	4536	19784	19786	19879	3427	3429	3451	0.0345084	897	899	908	0.00279761	86	126	730	8	181	157603	3565794
Natrinema J7	uid171337	NC_018224	3697626	0.646398	3736259	3884773	4075175	188	1128	4512	19871	19873	19985	3441	3443	3466	0.0439092	900	903	912	0.00261328	60	84	353	19	169	375961	3344130
Synechococcus PCC 6312	uid182934	NC_019680	3697276	0.488175	3735880	3884339	4074787	188	1128	4512	19869	19871	20008	3441	3443	3468	0.0510806	900	903	913	0.00286442	9	36	159	79	109	1563006	2156706
Burkholderia 383	uid58073	NC_007510	3694126	0.666091	3732721	3881194	4071864	188	1128	4512	19852	19854	20036	3438	3440	3473	0.0670489	899	902	914	0.00414087	66	105	335	24	164	474423	3242130
Desulfovibrio gigas DSM 1382	uid221293	NC_022444	3693999	0.637695	3732599	3881095	4071938	188	1128	4512	19852	19854	19909	3438	3440	3454	0.0192892	899	902	909	0.00214903	46	82	298	38	150	751232	2965199
Paludibacter propionicigenes WB4	uid60725	NC_014734	3685504	0.391018	3724118	3872635	4062860	188	1128	4512	19807	19809	19831	3430	3433	3442	0.0108986	897	900	907	0.00173119	46	72	163	47	141	926978	2780972
Ruminococcus albus 7	uid51721	NC_014833	3685408	0.444726	3724023	3872519	4062738	188	1128	4512	19806	19808	19922	3430	3433	3452	0.0402254	897	900	909	0.00235623	35	62	107	54	134	1065109	2642746
Edwardsiella tarda FL6 60	uid159657	NC_017309	3684607	0.601739	3723218	3871764	4061953	188	1128	4512	19802	19804	19868	3430	3432	3444	0.0246429	897	900	906	0.00194502	52	77	209	40	148	788785	2918265
Sinorhizobium meliloti Rm41	uid176372	NC_018700	3679105	0.631266	3717513	3865258	4054700	187	1122	4488	19877	19879	20013	3442	3444	3468	0.0495495	900	903	912	0.00304731	61	50	217	43	144	851102	2850329
Sinorhizobium meliloti BL225C	uid52605	NC_017322	3671982	0.631683	3710381	3858167	4047824	187	1122	4488	19839	19841	19959	3436	3438	3459	0.0426416	899	901	911	0.00260829	57	75	196	37	150	730943	2963356
Halopiger xanaduensis SH 6	uid68105	NC_015666	3668009	0.663818	3706401	3854120	4043608	187	1122	4488	19818	19820	19893	3432	3435	3449	0.0260115	898	900	908	0.002149	83	114	374	16	171	315745	3374574
Pelobacter carbinolicus DSM 2380	uid58241	NC_007498	3665893	0.554516	3704295	3852056	4041485	187	1122	4488	19807	19809	19823	3430	3433	3439	0.0064914	897	900	906	0.000971342	23	45	118	72	115	1420063	2268150
Clostridium botulinum E3 Alaska E43	uid59157	NC_010723	3659644	0.275268	3698049	3845728	4035449	187	1122	4488	19773	19775	19897	3425	3427	3452	0.045361	896	899	908	0.00313565	77	119	462	8	179	157511	3524456
Ignavibacterium album JCM 16511	uid162097	NC_017464	3658997	0.34139	3697193	3844190	4032215	186	1116	4464	19875	19877	19950	3442	3444	3460	0.0287427	900	903	910	0.00206554	70	62	648	30	156	593722	3087475
Sinorhizobium meliloti 2011	uid193772	NC_020528	3657276	0.631051	3695479	3842451	4030968	186	1116	4464	19866	19868	19893	3440	3443	3449	0.0102604	900	902	908	0.00139913	54	46	203	44	142	870427	2809056
Propionibacterium acidipropionici ATCC 4875	uid179069	NC_019395	3656170	0.69188	3694372	3841267	4029841	186	1116	4464	19860	19862	19897	3439	3441	3452	0.0169855	900	902	908	0.00116414	49	88	1318	28	158	553726	3124650
Desulfarculus baarsii DSM 2075	uid51371	NC_014365	3655731	0.661011	3693921	3840803	4029437	186	1116	4464	19857	19859	20013	3439	3441	3469	0.0571769	900	902	913	0.00264139	60	113	3460	16	170	316375	3361550
Sinorhizobium meliloti 1021	uid57603	NC_003047	3654135	0.631116	3692320	3839317	4028070	186	1116	4464	19849	19851	19896	3437	3440	3451	0.0180186	899	902	908	0.00170623	59	53	181	49	137	968479	2707845
Hyphomicrobium nitrativorans NL23	uid230615	NC_022997	3653837	0.642746	3692032	3838946	4027614	186	1116	4464	19847	19849	19970	3437	3439	3461	0.0447152	899	902	911	0.00231748	40	53	193	56	130	1106709	2569327
Burkholderia vietnamiensis G4	uid58075	NC_009256	3652814	0.668916	3691025	3838010	4026683	186	1116	4464	19842	19844	19872	3436	3439	3447	0.00931628	899	902	907	0.000807786	85	112	411	18	168	355644	3319385
Geobacillus C56 T3	uid49467	NC_014206	3650813	0.528131	3689012	3835934	4024622	186	1116	4464	19831	19833	19904	3434	3437	3451	0.027191	898	901	907	0.00134424	49	46	333	51	135	1007108	2665908
Carnobacterium maltaromaticum LMA28	uid179370	NC_019425	3650416	0.347321	3688618	3835622	4024213	186	1116	4464	19829	19831	19879	3434	3436	3449	0.0183281	898	901	907	0.00164635	59	57	212	38	148	750308	2922314
Ralstonia pickettii 12D	uid58859	NC_012856	3647724	0.639418	3685922	3832838	4021441	186	1116	4464	19814	19816	19960	3432	3434	3461	0.053179	898	900	911	0.00338292	44	76	182	39	147	769471	2900455
Desulfovibrio piezophilus C1TLV30	uid190704	NC_020409	3646098	0.5023	3684284	3831255	4019488	186	1116	4464	19806	19807	19816	3430	3433	3439	0.00400909	897	900	906	0.00105084	26	39	76	76	110	1498883	2169405
Thermobifida fusca YX	uid57703	NC_007333	3642249	0.679172	3680443	3827338	4016048	186	1116	4464	19785	19787	19850	3427	3429	3442	0.0235822	897	899	906	0.00138107	59	62	489	35	151	689539	2974908
Hyphomicrobium denitrificans ATCC 51888	uid50325	NC_014313	3638969	0.611832	3676956	3823057	4010363	185	1110	4440	19873	19875	19959	3441	3444	3460	0.0321326	900	903	910	0.00219547	40	60	156	48	137	949968	2711078
Eggerthella lenta DSM 2243	uid59079	NC_013204	3632260	0.645958	3670255	3816367	4004006	185	1110	4440	19837	19839	19875	3435	3438	3446	0.0146167	899	901	907	0.00131343	65	91	210	17	168	335840	3318505
Oceanobacillus iheyensis HTE831	uid57867	NC_004193	3630528	0.358965	3668498	3814631	4002303	185	1110	4440	19827	19829	19983	3434	3436	3464	0.0581745	898	901	912	0.00323295	44	41	160	57	128	1125340	2527248
Desulfovibrio aespoeensis Aspo 2	uid42613	NC_014844	3629109	0.629409	3667109	3813288	4000964	185	1110	4440	19820	19822	19852	3433	3435	3444	0.0147275	898	901	907	0.00108026	44	67	163	44	141	868394	2782805
Geobacillus Y412MC52	uid55381	NC_014915	3628883	0.527505	3666872	3813045	4000692	185	1110	4440	19818	19820	19995	3432	3435	3467	0.0637511	898	901	911	0.00328742	45	51	382	49	136	966964	2683998
Burkholderia phytofirmans PsJN	uid58729	NC_010676	3625999	0.624387	3663987	3810101	3997293	185	1110	4440	19803	19805	19869	3430	3432	3445	0.0234166	897	900	907	0.00165525	33	61	165	49	136	966234	2681843
Desulfitobacterium dichloroeliminans LMG P 21439	uid82555	NC_019903	3624449	0.444891	3662440	3808637	3996093	185	1110	4440	19794	19796	19977	3428	3431	3463	0.0670005	897	900	911	0.00397234	38	37	103	70	115	1379684	2266846
Geobacillus Y412MC61	uid41171	NC_013411	3622844	0.527347	3660831	3806991	3994737	185	1110	4440	19786	19788	19843	3427	3429	3444	0.0231374	897	899	905	0.00208889	54	50	308	52	133	1024559	2620362
Prevotella ruminicola 23	uid47507	NC_014033	3619559	0.479744	3657339	3802737	3988753	184	1104	4416	19874	19876	20037	3442	3444	3473	0.0614353	900	903	912	0.00323471	26	47	69	67	117	1326097	2315418
Salinibacter ruber M8	uid47323	NC_014032	3619447	0.665172	3657217	3802552	3988549	184	1104	4416	19874	19876	19925	3442	3444	3456	0.0212718	900	903	909	0.00189483	38	89	202	34	150	672856	2968537
Sinorhizobium meliloti GR4	uid184823	NC_019845	3618794	0.631697	3656571	3801907	3988221	184	1104	4416	19870	19872	20004	3441	3443	3469	0.0515743	900	903	913	0.00301305	60	51	135	45	139	890368	2750379
Brachybacterium faecium DSM 4810	uid58649	NC_013172	3614992	0.724821	3652775	3798214	3984872	184	1104	4416	19850	19852	19861	3438	3440	3446	0.00640786	899	902	908	0.000960852	62	124	432	12	172	237190	3399761
Leptospira borgpetersenii serovar Hardjo bovis L550	uid58507	NC_008508	3614446	0.404782	3652229	3797620	3984348	184	1104	4416	19847	19849	19863	3437	3439	3446	0.00840382	899	902	908	0.000877134	61	46	167	42	142	830050	2806355
Paracoccus aminophilus JCM 7686	uid214795	NC_022041	3613807	0.637671	3651593	3796937	3983629	184	1104	4416	19843	19845	19958	3436	3439	3460	0.0430234	899	902	910	0.00196133	43	76	232	36	148	711439	2924330
Desulfotomaculum reducens MI 1	uid58277	NC_009253	3608104	0.425301	3645906	3791223	3977686	184	1104	4416	19812	19814	19926	3431	3434	3457	0.0413195	898	900	908	0.00294417	52	40	93	69	115	1361226	2268856
Leptospira biflexa serovar Patoc Patoc 1 Ames	uid58511	NC_010842	3603977	0.391286	3641750	3787058	3973561	184	1104	4416	19790	19792	19825	3428	3430	3442	0.0149181	897	899	906	0.00190831	51	45	157	56	128	1103570	2522356
Frateuria aurantia DSM 6220	uid81775	NC_017033	3603458	0.637833	3641251	3786577	3973222	184	1104	4416	19787	19789	19856	3427	3429	3441	0.0248671	897	899	906	0.00167958	49	66	753	40	144	788127	2837300
Gluconobacter oxydans H24	uid179202	NC_019396	3602424	0.565891	3640207	3785614	3972407	184	1104	4416	19781	19783	19921	3426	3428	3456	0.050268	896	899	908	0.00353039	37	43	58	72	112	1418184	2206199
Desulfotomaculum kuznetsovii DSM 6115	uid67357	NC_015573	3601386	0.552184	3639152	3784463	3971293	184	1104	4416	19776	19778	19797	3425	3427	3434	0.00859704	896	899	905	0.000987181	30	66	162	57	127	1122449	2500879
Leptospira biflexa serovar Patoc Patoc 1 Paris	uid58993	NC_010602	3599677	0.39134	3637264	3781842	3967137	183	1098	4392	19873	19875	20006	3441	3444	3468	0.0473541	900	903	913	0.00297773	54	64	317	48	135	950006	2671520
Acinetobacter ADP1	uid61597	NC_005966	3598621	0.406717	3636201	3780808	3965855	183	1098	4392	19867	19869	20041	3440	3443	3477	0.0653183	900	902	914	0.00442724	50	41	442	44	139	870456	2750007
Geobacillus thermoleovorans CCB US3 UF5	uid82949	NC_016593	3596620	0.525923	3634204	3778752	3964232	183	1098	4392	19857	19859	19862	3439	3441	3448	0.00375682	900	902	908	0.00104351	58	46	94	48	135	949109	2669357
Ralstonia solanacearum CMR15	uid227773	NC_017559	3596030	0.672184	3633612	3778149	3963841	183	1098	4392	19853	19855	19998	3438	3440	3468	0.0548289	899	902	912	0.00268469	65	92	284	20	163	395382	3222492
Oligotropha carboxidovorans OM5	uid72795	NC_015684	3595748	0.628512	3633326	3777941	3963547	183	1098	4392	19852	19854	19899	3438	3440	3449	0.0190474	899	902	908	0.00130811	37	67	188	44	139	869828	2747760
Bacillus selenitireducens MLS10	uid49513	NC_014219	3592487	0.489705	3630060	3774628	3960306	183	1098	4392	19834	19836	19913	3435	3437	3454	0.0301097	899	901	910	0.00269433	44	39	130	61	122	1204739	2409583
Roseburia hominis A2 183	uid73419	NC_015977	3592125	0.487913	3629690	3774193	3960015	183	1098	4392	19832	19834	19916	3435	3437	3452	0.0305749	899	901	909	0.00167334	27	57	193	55	128	1086126	2527826
Sphaerochaeta pleomorpha Grapes	uid82365	NC_016633	3590853	0.464778	3628438	3772994	3958707	183	1098	4392	19825	19827	19918	3433	3436	3455	0.0319946	898	901	908	0.00226571	29	35	125	80	103	1579373	2033327
Burkholderia 383	uid58073	NC_007511	3587082	0.671404	3624657	3769276	3954690	183	1098	4392	19804	19806	19970	3430	3432	3462	0.0618651	897	900	912	0.00329987	78	100	322	18	165	355125	3253794
Geobacillus HH01	uid188479	NC_020210	3583134	0.52598	3620694	3765262	3951011	183	1098	4392	19783	19785	19844	3426	3429	3440	0.0220757	896	899	905	0.00180741	38	49	131	53	130	1044028	2560928
Leptospira borgpetersenii serovar Hardjo bovis JB197	uid58509	NC_008510	3576473	0.404728	3613847	3757603	3942347	182	1092	4368	19854	19856	19909	3438	3441	3454	0.0197136	899	902	909	0.00196962	43	53	183	48	134	948957	2649238
Legionella pneumophila Corby	uid58733	NC_009494	3576470	0.387137	3613836	3757640	3942258	182	1092	4368	19854	19856	19908	3438	3441	3455	0.0189981	899	902	908	0.0014481	27	44	382	65	117	1285109	2313075
Synechocystis PCC 6803	uid57659	NC_000911	3573470	0.480096	3610842	3754443	3938985	182	1092	4368	19837	19839	19985	3437	3438	3465	0.0547254	899	901	912	0.00350247	20	49	154	69	113	1362972	2232218
Synechocystis PCC 6803	uid159873	NC_017277	3571103	0.480195	3608475	3753162	3937692	182	1092	4368	19825	19826	19970	3434	3436	3462	0.0557661	898	901	910	0.00314773	17	49	179	67	115	1322579	2270244
Desulfovibrio vulgaris Hildenborough	uid57645	NC_002937	3570858	0.635289	3608223	3752037	3936706	182	1092	4368	19823	19825	19905	3433	3435	3451	0.0316046	898	901	907	0.00225503	22	75	125	39	143	769816	2822755
Synechocystis PCC 6803 substr PCC N	uid159835	NC_017039	3570114	0.480269	3607486	3751084	3932353	182	1092	4368	19820	19821	19886	3434	3435	3447	0.0243949	898	900	906	0.00183171	16	45	185	73	109	1440711	2151123
Synechocystis PCC 6803 substr GT I	uid158059	NC_017052	3570103	0.480283	3607475	3751073	3932339	182	1092	4368	19820	19821	19874	3433	3435	3446	0.0199675	898	900	906	0.000998031	16	43	135	71	111	1401235	2190588
Synechocystis PCC 6803 substr GT I	uid157913	NC_017038	3570004	0.480288	3607376	3750974	3932240	182	1092	4368	19818	19820	19958	3433	3434	3459	0.0535235	898	900	909	0.0032055	14	39	167	69	113	1361782	2229942
Synechocystis PCC 6803	uid189748	NC_020286	3569561	0.48023	3606933	3750534	3931431	182	1092	4368	19816	19818	19877	3432	3434	3447	0.0234654	898	900	906	0.00183171	19	42	123	73	109	1440494	2150787
Symbiobacterium thermophilum IAM 14863	uid58165	NC_006177	3566135	0.69086	3603496	3747244	3931551	182	1092	4368	19797	19799	19889	3429	3431	3450	0.0356836	897	900	908	0.00232373	71	99	256	21	161	413976	3173868
Clostridium thermocellum DSM 1313	uid161989	NC_017304	3561619	0.39387	3598982	3742784	3927582	182	1092	4368	19772	19774	19897	3425	3427	3454	0.0485916	896	899	908	0.00287803	42	63	281	42	140	826886	2756444
Novosphingobium aromaticivorans DSM 12444	uid57747	NC_007794	3561584	0.655496	3598965	3742762	3927457	182	1092	4368	19772	19774	19862	3425	3427	3444	0.0345725	896	899	906	0.00191565	35	67	202	39	143	767829	2815484
Flavobacterium branchiophilum FL 15	uid73421	NC_016001	3559884	0.330519	3597057	3740043	3923187	181	1086	4344	19871	19873	19910	3441	3443	3451	0.0153047	900	903	909	0.00126102	69	95	284	18	163	356166	3225325
Burkholderia ambifaria AMMD	uid58303	NC_008390	3556545	0.672775	3593716	3736702	3920253	181	1086	4344	19852	19854	19992	3438	3440	3467	0.0535268	899	902	911	0.00323961	73	109	414	16	165	316289	3261861
Butyrivibrio proteoclasticus B316	uid51489	NC_014387	3554804	0.404561	3591972	3734932	3918654	181	1086	4344	19843	19845	19871	3436	3439	3447	0.0106641	899	902	907	0.000690687	41	51	124	58	123	1146038	2430368
Bacillus coagulans 36D1	uid54335	NC_016023	3552226	0.467665	3589392	3732927	3916461	181	1086	4344	19829	19830	19994	3435	3437	3465	0.0605847	899	901	912	0.00352183	54	48	161	51	130	1006941	2566885
Salinibacter ruber DSM 13855	uid58513	NC_007677	3551823	0.666206	3588971	3732004	3915685	181	1086	4344	19826	19828	19949	3434	3436	3461	0.0472172	898	901	911	0.0034226	40	74	245	33	148	651487	2921918
Sulfobacillus acidophilus TPY	uid68841	NC_015757	3551206	0.571041	3588370	3731389	3915021	181	1086	4344	19823	19825	19874	3433	3435	3446	0.0204755	898	901	907	0.000861438	29	36	127	60	121	1184342	2388462
Geobacillus thermodenitrificans NG80 2	uid58829	NC_009328	3550319	0.493075	3587493	3730375	3913749	181	1086	4344	19818	19820	19885	3432	3434	3451	0.027637	898	900	908	0.00219625	40	40	86	68	113	1341909	2230018
Ruminococcus	uid197156	NC_021014	3545606	0.440305	3582774	3725746	3909143	181	1086	4344	19792	19794	19852	3428	3430	3444	0.0212684	897	899	906	0.00222025	42	45	178	44	137	867153	2700055
Geobacillus kaustophilus HTA426	uid58227	NC_006510	3544776	0.524039	3581936	3724934	3908542	181	1086	4344	19787	19789	19922	3427	3429	3454	0.0538193	897	899	909	0.003063	49	55	116	49	132	965444	2600926
Methanospirillum hungatei JF 1	uid58181	NC_007796	3544738	0.454245	3581902	3724793	3908474	181	1086	4344	19787	19789	19884	3427	3429	3451	0.039409	897	899	908	0.00285707	27	42	397	77	104	1517135	2049201
Oligotropha carboxidovorans OM4	uid162135	NC_017538	3539447	0.628928	3576411	3718612	3901035	180	1080	4320	19866	19868	20035	3440	3443	3476	0.0641329	900	903	914	0.00396954	49	56	210	45	135	890347	2670584
Burkholderia cenocepacia MC0 3	uid58769	NC_010508	3532883	0.671274	3569842	3712068	3894730	180	1080	4320	19830	19832	19916	3434	3437	3453	0.0322366	898	901	909	0.0021344	85	104	372	15	165	296194	3258168
Anaerolinea thermophila UNI 1	uid62245	NC_014960	3532378	0.541784	3569334	3711530	3894122	180	1080	4320	19827	19829	19949	3434	3436	3461	0.0485961	898	901	910	0.00318271	30	44	1127	68	112	1342523	2211331
Desulfovibrio vulgaris RCH1	uid161961	NC_017310	3532052	0.635198	3569030	3711224	3893749	180	1080	4320	19825	19827	19979	3433	3436	3464	0.0583383	898	901	912	0.00360886	61	56	204	44	136	868767	2684783
Robiginitalea biformata HTCC2501	uid58285	NC_013222	3530383	0.556281	3567343	3709363	3888301	180	1080	4320	19817	19818	19923	3432	3434	3454	0.0409277	898	900	909	0.00278773	28	44	110	72	108	1420810	2131053
Allochromatium vinosum DSM 180	uid46083	NC_013851	3526903	0.647643	3563875	3706092	3888233	180	1080	4320	19797	19799	19843	3429	3431	3445	0.0185734	897	900	907	0.00205769	43	68	570	33	147	650517	2897878
Cellvibrio gilvus ATCC 13127	uid68143	NC_015671	3526441	0.74262	3563390	3705570	3887991	180	1080	4320	19794	19796	19917	3428	3431	3452	0.0462064	897	899	907	0.00259867	110	140	584	6	174	118260	3429650
Aequorivita sublithincola DSM 14238	uid168181	NC_018013	3520671	0.364121	3557424	3698884	3880109	179	1074	4296	19871	19873	20032	3441	3444	3473	0.0608997	900	903	914	0.00365135	38	58	165	46	133	910206	2631824
Ralstonia solanacearum PSI07	uid50539	NC_014311	3520618	0.668384	3557374	3698783	3880038	179	1074	4296	19871	19873	19979	3441	3443	3464	0.040892	900	903	912	0.0026028	61	81	283	25	154	494680	3047300
Burkholderia CCGE1002	uid42523	NC_014117	3518940	0.644877	3555682	3697121	3878501	179	1074	4296	19862	19864	19902	3440	3442	3452	0.0174025	900	902	908	0.00162961	52	90	312	29	150	573556	2966732
Legionella pneumophila 2300 99 Alcoy	uid48801	NC_014125	3516334	0.386081	3553089	3694478	3876139	179	1074	4296	19847	19849	19967	3437	3439	3462	0.0465393	899	902	911	0.00312336	43	48	229	61	118	1205550	2332145
Sphingobium japonicum UT26S	uid47077	NC_014006	3514822	0.651515	3551568	3692996	3874498	179	1074	4296	19839	19841	19879	3436	3438	3449	0.015918	899	901	907	0.00139681	48	67	195	45	134	889005	2647169
Oceanimonas GK1	uid81627	NC_016745	3514537	0.614771	3551301	3692742	3874294	179	1074	4296	19837	19839	19949	3435	3438	3459	0.0427288	899	901	909	0.0032005	51	66	207	33	146	651954	2883953
Synechococcus PCC 7502	uid183008	NC_019702	3510253	0.40867	3547018	3688416	3869814	179	1074	4296	19813	19815	19937	3431	3434	3459	0.0459766	898	900	909	0.00332507	16	52	131	70	109	1381143	2150481
Burkholderia mallei ATCC 23344	uid57725	NC_006348	3510148	0.685687	3546908	3688223	3869648	179	1074	4296	19813	19815	19832	3431	3434	3440	0.00589153	898	900	906	0.000806449	125	126	672	4	175	78917	3452597
Deinococcus maricopensis DSM 21211	uid62225	NC_014958	3498530	0.702504	3535086	3675705	3856124	178	1068	4272	19857	19860	20035	3439	3441	3476	0.0701951	900	902	914	0.00439852	70	135	315	8	170	158183	3361595
Burkholderia mallei SAVP1	uid58387	NC_008785	3497479	0.685576	3534027	3674469	3853875	178	1068	4272	19853	19854	19871	3438	3440	3447	0.00868723	899	902	906	0.000936439	108	141	643	7	171	138378	3380341
Burkholderia mallei NCTC 10247	uid58385	NC_009080	3495687	0.685774	3532235	3672853	3853505	178	1068	4272	19842	19844	19847	3436	3439	3445	0.00397437	899	902	907	0.00046822	103	140	600	6	172	118548	3398379
Legionella pneumophila	uid170534	NC_018140	3492535	0.38586	3529099	3669788	3850318	178	1068	4272	19824	19826	19881	3433	3436	3447	0.0204593	898	901	907	0.00140466	43	53	91	59	119	1164666	2349125
Burkholderia cenocepacia HI2424	uid58369	NC_008542	3483902	0.671927	3520447	3661078	3841789	178	1068	4272	19775	19777	19922	3425	3427	3453	0.0577691	896	899	909	0.00332733	64	102	393	16	162	315059	3190080
Nitrosococcus oceani ATCC 19707	uid58403	NC_007484	3481691	0.506201	3518049	3657849	3836971	177	1062	4248	19873	19875	20033	3441	3444	3475	0.0620833	900	903	913	0.0041519	39	34	48	76	101	1503958	1998869
Ralstonia solanacearum Po82	uid162133	NC_017574	3481091	0.670406	3517439	3657278	3836448	177	1062	4248	19870	19872	19963	3441	3443	3463	0.0361315	900	903	911	0.00273548	56	82	154	30	147	593670	2908547
Burkholderia phymatum STM815	uid58699	NC_010622	3479187	0.634083	3515520	3655395	3834929	177	1062	4248	19859	19861	19993	3439	3441	3468	0.0529151	900	902	911	0.00378161	59	69	220	28	149	553700	2946598
Vibrio EJY3	uid83161	NC_016613	3478307	0.453014	3514649	3654305	3832733	177	1062	4248	19855	19856	19994	3440	3440	3465	0.0550362	901	902	912	0.00314106	35	34	59	75	102	1482888	2016539
Sulfobacillus acidophilus DSM 10332	uid88061	NC_016884	3472898	0.571118	3509240	3649040	3828686	177	1062	4248	19824	19826	19865	3433	3436	3447	0.0162079	898	901	907	0.000815562	35	40	77	67	110	1322579	2171439
Tolumonas auensis DSM 9187	uid59395	NC_012691	3471292	0.493189	3507631	3647442	3826813	177	1062	4248	19815	19817	19843	3432	3434	3444	0.0132894	898	900	906	0.00152578	30	46	74	65	112	1282504	2209905
Legionella pneumophila Lorraine	uid170535	NC_018139	3467254	0.385953	3503590	3643428	3822760	177	1062	4248	19792	19794	19852	3428	3430	3444	0.0228049	897	899	905	0.00182365	38	35	79	74	103	1458378	2029990
Geobacillus WCH70	uid59045	NC_012793	3464618	0.431006	3500956	3640754	3820421	177	1062	4248	19777	19779	19856	3425	3428	3441	0.0288985	896	899	905	0.00191266	55	47	99	46	131	905875	2579859
Thioalkalivibrio sulfidophilus HL EbGr7	uid59179	NC_011901	3464554	0.654585	3500895	3640659	3820449	177	1062	4248	19777	19779	19792	3425	3428	3434	0.00549313	896	899	904	0.00122334	42	92	596	24	153	472624	3013049
Burkholderia cepacia GG4	uid173858	NC_018513	3463655	0.672821	3500003	3639803	3819335	177	1062	4248	19771	19774	19949	3424	3427	3460	0.0700936	896	899	909	0.00382533	73	107	507	14	163	275614	3209167
Desulfovibrio vulgaris DP4	uid58679	NC_008751	3462887	0.633974	3499222	3639003	3818641	177	1062	4248	19767	19769	19885	3424	3426	3450	0.047122	896	898	909	0.00340361	45	60	165	34	143	669228	2814772
Burkholderia mallei NCTC 10229	uid58383	NC_008836	3458208	0.685671	3494344	3633407	3812005	176	1056	4224	19852	19854	19895	3438	3440	3450	0.0176484	899	902	908	0.00153445	106	129	638	4	172	79069	3400139
Hirschia baltica ATCC 49814	uid59365	NC_012982	3455622	0.455072	3491755	3630795	3809364	176	1056	4224	19837	19839	19934	3435	3438	3455	0.0386937	899	901	910	0.00280151	31	46	61	73	103	1441979	2034640
Legionella pneumophila Thunder Bay	uid206517	NC_021350	3455167	0.384657	3491312	3630355	3808890	176	1056	4224	19834	19837	20005	3435	3437	3470	0.0655775	899	901	912	0.00379572	29	36	119	60	116	1185013	2291163
Pseudoxanthomonas spadix BD a59	uid75113	NC_016147	3452554	0.68063	3488696	3627790	3806250	176	1056	4224	19820	19822	19842	3433	3435	3443	0.00966181	898	901	906	0.00140075	74	84	358	15	161	296046	3177514
Eubacterium rectale ATCC 33656	uid59169	NC_012781	3449685	0.417304	3485822	3624874	3802937	176	1056	4224	19803	19805	19947	3430	3432	3459	0.0573169	897	900	910	0.00298556	41	37	149	54	122	1064829	2405857
Propionibacterium propionicum F0230a	uid170533	NC_018142	3449360	0.664581	3485490	3624567	3802770	176	1056	4224	19801	19803	19971	3429	3432	3462	0.0654268	897	900	910	0.00353574	54	62	325	29	147	571784	2898570
Burkholderia multivorans ATCC 17616	uid58697	NC_010084	3448466	0.672752	3484604	3623659	3801996	176	1056	4224	19796	19798	19953	3429	3431	3459	0.0607605	897	900	910	0.00331479	83	95	350	12	164	236545	3232923
Burkholderia multivorans ATCC 17616	uid58909	NC_010804	3448421	0.672759	3484557	3623580	3801763	176	1056	4224	19796	19798	19908	3429	3431	3455	0.0437252	897	900	908	0.00323779	74	119	540	15	161	295682	3173739
Geobacillus JF8	uid215234	NC_022080	3446630	0.531923	3482762	3621799	3800331	176	1056	4224	19786	19788	19868	3427	3429	3445	0.033362	897	899	907	0.00200906	41	41	132	56	120	1103379	2364247
Brevundimonas subvibrioides ATCC 15264	uid42117	NC_014375	3445263	0.688343	3481403	3620491	3799192	176	1056	4224	19778	19780	19901	3426	3428	3452	0.0485223	896	899	908	0.00304137	61	66	271	21	155	413575	3052692
Burkholderia ambifaria MC40 6	uid58701	NC_010551	3443583	0.673092	3479712	3618798	3797369	176	1056	4224	19769	19771	19795	3424	3426	3436	0.0140525	896	898	904	0.00195246	72	89	500	12	164	236225	3228351
Bacteriovorax marinus SJ	uid82341	NC_016620	3435933	0.369692	3471865	3610097	3787656	175	1050	4200	19837	19839	19879	3435	3438	3449	0.0159724	899	901	907	0.00163249	46	46	172	51	124	1007417	2449398
Legionella pneumophila LPE509	uid193710	NC_020521	3434224	0.385685	3470151	3608387	3785924	175	1050	4200	19827	19829	19910	3434	3436	3451	0.0346313	898	901	907	0.00159738	40	31	118	71	104	1401752	2053349
Methanosarcina mazei Tuc01	uid190185	NC_020389	3427949	0.427303	3463880	3602131	3779560	175	1050	4200	19791	19793	19899	3428	3430	3450	0.0424734	897	899	907	0.00273583	23	72	136	41	134	807992	2640838
Enterococcus casseliflavus EC20	uid55693	NC_020995	3427276	0.431084	3463228	3601455	3778931	175	1050	4200	19787	19789	19922	3427	3429	3454	0.0545368	897	899	910	0.00338437	49	44	306	52	123	1024700	2423478
Herminiimonas arsenicoxydans	uid58291	NC_009138	3424307	0.546225	3460233	3598518	3776067	175	1050	4200	19770	19772	19909	3424	3427	3455	0.054345	896	899	908	0.00372722	43	43	104	61	114	1200842	2244341
Acinetobacter baumannii SDF	uid61601	NC_010400	3421954	0.394272	3457696	3595169	3771333	174	1044	4176	19869	19871	19995	3441	3443	3466	0.0505187	900	903	912	0.00288387	33	37	646	61	113	1207012	2235720
Pseudoxanthomonas suwonensis 11 1	uid62105	NC_014924	3419049	0.706355	3454769	3592136	3768659	174	1044	4176	19853	19854	19858	3438	3440	3447	0.00439154	899	902	908	0.000478985	69	123	370	5	169	98845	3340960
Ralstonia solanacearum CFBP2957	uid50545	NC_014307	3417386	0.668417	3453114	3590566	3767269	174	1044	4176	19843	19845	19927	3436	3439	3459	0.0349489	899	902	909	0.00278265	52	92	281	31	143	612617	2825533
Cupriavidus taiwanensis LMG 19424	uid61615	NC_010528	3416911	0.679254	3452647	3590032	3766621	174	1044	4176	19840	19842	19969	3436	3438	3464	0.0499703	899	901	910	0.00315912	65	86	514	17	157	335846	3101837
Syntrophobotulus glycolicus DSM 8271	uid63343	NC_015172	3406739	0.46637	3442463	3579883	3756284	174	1044	4176	19782	19784	19833	3426	3429	3439	0.019872	896	899	906	0.00187049	28	48	100	63	111	1240973	2186526
Nitrobacter winogradskyi Nb 255	uid58295	NC_007406	3402093	0.624263	3437618	3574324	3749532	173	1038	4152	19868	19870	19973	3441	3443	3463	0.040321	900	903	910	0.00243274	56	66	181	27	146	534176	2888564
Legionella pneumophila Philadelphia 1	uid57609	NC_002942	3397754	0.385033	3433271	3569929	3745487	173	1038	4152	19843	19845	19933	3436	3439	3458	0.0338724	899	902	909	0.00188131	37	26	135	71	102	1402895	2015498
Thiomonas intermedia K12	uid48825	NC_014153	3396378	0.642649	3431902	3568538	3744033	173	1038	4152	19835	19837	19932	3435	3437	3458	0.0400551	899	901	910	0.00324961	56	63	174	38	135	750545	2666479
Krokinobacter 4H 3 7 5	uid66593	NC_015496	3389993	0.375163	3425505	3562217	3737272	173	1038	4152	19798	19800	19912	3429	3431	3452	0.0460941	897	900	908	0.0022338	52	39	337	39	134	768836	2641791
Acidiphilium cryptum JF 5	uid58447	NC_009484	3389227	0.684095	3424751	3561444	3736677	173	1038	4152	19794	19796	19835	3428	3431	3440	0.0152399	897	899	905	0.00178639	55	104	563	15	158	295658	3114215
Kyrpidia tusciae DSM 2912	uid48361	NC_014098	3384766	0.594771	3420290	3556963	3732449	173	1038	4152	19768	19770	19844	3424	3426	3441	0.030434	896	898	906	0.00161585	32	49	1564	63	110	1240097	2165315
Burkholderia pseudomallei MSHR305	uid213227	NC_021877	3373917	0.683929	3409231	3545107	3719296	172	1032	4128	19819	19821	19838	3432	3435	3441	0.00924808	898	900	906	0.00113638	104	147	1518	9	163	177619	3216820
Maricaulis maris MCS10	uid58689	NC_008347	3368780	0.631075	3404096	3539979	3714267	172	1032	4128	19789	19791	19833	3427	3430	3440	0.0160181	897	899	905	0.00125891	40	40	148	51	121	1004999	2384305
Burkholderia xenovorans LB400	uid57823	NC_007952	3363523	0.632197	3398627	3533757	3706818	171	1026	4104	19873	19875	19880	3441	3444	3450	0.0027581	900	903	908	0.00121847	40	56	179	50	121	989438	2394483
Legionella pneumophila ATCC 43290	uid86885	NC_016811	3359001	0.384018	3394110	3529224	3702740	171	1026	4104	19846	19848	19949	3437	3439	3459	0.0419081	899	902	909	0.00283147	33	33	109	55	116	1086907	2292497
Vibrio vulnificus YJ016	uid58007	NC_005139	3354505	0.466909	3389613	3524723	3698120	171	1026	4104	19820	19822	19873	3433	3435	3449	0.0233014	898	901	907	0.00152187	45	35	57	65	106	1282842	2092065
Corynebacterium glutamicum SCgG1	uid207285	NC_021351	3350620	0.542634	3385715	3520856	3693863	171	1026	4104	19797	19799	19898	3429	3431	3450	0.0406994	897	900	907	0.00265839	27	40	98	75	96	1478573	1892436
Corynebacterium glutamicum SCgG2	uid207286	NC_021352	3350619	0.54264	3385730	3520893	3693919	171	1026	4104	19797	19799	19895	3429	3431	3450	0.0392726	897	900	907	0.00265839	27	42	95	73	98	1439139	1931885
Legionella pneumophila Lens	uid58209	NC_006369	3345687	0.386513	3380783	3515932	3689473	171	1026	4104	19768	19770	19895	3424	3426	3452	0.0524129	896	898	907	0.00394454	39	42	85	58	113	1141668	2224409
Sphingopyxis alaskensis RB2256	uid58351	NC_008048	3345170	0.659006	3380278	3515388	3688919	171	1026	4104	19765	19767	19886	3423	3426	3448	0.0486786	896	898	906	0.00317739	62	85	280	18	153	354253	3011319
Cyanobium gracile PCC 6307	uid182931	NC_019675	3342364	0.69126	3377268	3511577	3683806	170	1020	4080	19864	19866	19912	3440	3442	3453	0.020078	900	902	909	0.00216491	56	86	411	22	148	435210	2927438
Vibrio alginolyticus NBRC 15630 ATCC 17749	uid199933	NC_022349	3334467	0.449643	3369370	3503673	3675976	170	1020	4080	19817	19819	19956	3432	3434	3463	0.0579131	898	900	910	0.00396774	39	36	835	64	106	1262921	2091829
Pseudoalteromonas SM9913	uid61247	NC_014803	3332787	0.406224	3367682	3501943	3673919	170	1020	4080	19807	19809	19967	3430	3433	3463	0.0622603	897	900	910	0.00432288	52	46	137	52	118	1025593	2327469
Vibrio parahaemolyticus O1 K33 CDC K4557	uid212977	NC_021848	3331580	0.45587	3366477	3500784	3672757	170	1020	4080	19800	19802	19942	3429	3432	3458	0.0573203	897	900	909	0.00336995	45	30	154	56	114	1104074	2247783
Nitrosococcus watsonii C 113	uid50331	NC_014315	3328570	0.504214	3363475	3497807	3670291	170	1020	4080	19783	19785	19805	3426	3429	3436	0.00995477	896	899	905	0.00103999	28	36	85	79	91	1556229	1792626
Aliivibrio salmonicida LFI1238	uid59251	NC_011312	3325165	0.394686	3360061	3494357	3666845	170	1020	4080	19763	19765	19781	3423	3425	3432	0.00759781	896	898	904	0.00124991	60	33	179	46	124	905232	2440209
Spirochaeta Buddy	uid63633	NC_015152	3316466	0.491698	3351162	3484708	3656362	169	1014	4056	19827	19829	19890	3434	3436	3451	0.0280987	898	901	907	0.00240335	30	19	81	77	92	1520219	1816409
Corynebacterium glutamicum R	uid58897	NC_009342	3314179	0.544579	3348874	3482442	3653732	169	1014	4056	19813	19815	19954	3431	3434	3461	0.0557976	898	900	909	0.00387529	33	31	432	64	105	1262649	2071691
Azospirillum B510	uid46085	NC_013854	3311395	0.681745	3346093	3479614	3650794	169	1014	4056	19797	19799	19857	3429	3431	3443	0.0251942	897	900	906	0.00189401	53	93	278	18	151	354836	2976723
Corynebacterium glutamicum ATCC 13032	uid57905	NC_003450	3309401	0.541333	3344095	3477603	3649009	169	1014	4056	19785	19787	19879	3427	3429	3450	0.0402367	897	899	907	0.00305996	41	37	87	62	107	1221551	2108010
Corynebacterium glutamicum ATCC 13032	uid193708	NC_020519	3309400	0.541255	3344084	3477610	3648946	169	1014	4056	19785	19787	19879	3427	3429	3450	0.0402367	897	899	907	0.00305996	41	35	89	62	107	1221530	2108020
Lactobacillus plantarum WCFS1	uid62911	NC_004567	3308273	0.447358	3342963	3476476	3648064	169	1014	4056	19778	19780	19927	3426	3428	3459	0.0615865	896	899	910	0.00382793	32	32	48	73	96	1437808	1890621
Isoptericola variabilis 225	uid67501	NC_015588	3307740	0.743407	3342438	3475884	3647328	169	1014	4056	19775	19777	19898	3425	3427	3448	0.0479835	896	899	908	0.00262117	101	125	475	2	167	39382	3288522
Brachyspira intermedia PWS A	uid158369	NC_017243	3304788	0.273844	3339267	3472032	3641858	168	1008	4032	19874	19876	19985	3442	3444	3465	0.0447642	900	903	911	0.00318622	84	105	543	5	163	98946	3225873
Methylococcus capsulatus Bath	uid57607	NC_002977	3304561	0.639681	3339049	3471770	3641759	168	1008	4032	19873	19875	19924	3441	3444	3454	0.022016	900	903	909	0.00152906	41	46	141	39	129	771764	2552837
Melioribacter roseus P3M	uid170941	NC_018178	3300414	0.415828	3334893	3467602	3638232	168	1008	4032	19848	19850	19953	3437	3440	3459	0.0425875	899	902	909	0.00286061	37	52	125	52	116	1027825	2292620
Vibrio splendidus LGP32	uid59353	NC_011753	3299303	0.443124	3333797	3466545	3637135	168	1008	4032	19841	19844	20011	3436	3439	3472	0.0687161	899	902	913	0.00453322	31	36	58	73	95	1442436	1876913
Clavibacter michiganensis NCPPB 382	uid61625	NC_009480	3297891	0.731089	3332383	3464997	3635486	168	1008	4032	19833	19835	19934	3435	3437	3456	0.042274	899	901	909	0.00288204	60	136	467	3	165	59245	3258690
Vibrio parahaemolyticus BB22OP	uid184822	NC_019955	3297305	0.457052	3331796	3464456	3634980	168	1008	4032	19830	19832	19850	3434	3436	3443	0.00920459	898	901	907	0.00074414	38	31	70	65	103	1283519	2033829
Lacinutrix 5H 3 7 4	uid68067	NC_015638	3296168	0.310126	3330651	3463384	3633757	168	1008	4032	19823	19825	19881	3433	3435	3446	0.024353	898	901	907	0.00166395	65	79	176	24	144	473741	2842462
Burkholderia cenocepacia AU 1054	uid58371	NC_008060	3294563	0.673412	3329037	3461709	3632154	168	1008	4032	19813	19815	19948	3431	3434	3459	0.0564013	898	900	911	0.00376181	68	104	402	8	160	157829	3156760
Vibrio furnissii NCTC 11218	uid82347	NC_016602	3294546	0.510396	3329029	3461769	3631842	168	1008	4032	19813	19815	19929	3431	3434	3454	0.0458621	898	900	909	0.00276213	36	40	51	65	103	1282380	2032201
Chloroherpeton thalassium ATCC 35110	uid59187	NC_011026	3293456	0.453149	3327934	3460688	3630576	168	1008	4032	19807	19809	19842	3430	3433	3442	0.0139312	897	900	906	0.00195312	40	45	396	53	115	1045321	2268165
Vibrio parahaemolyticus RIMD 2210633	uid57969	NC_004603	3288558	0.456644	3323049	3455748	3626181	168	1008	4032	19778	19780	19787	3426	3428	3434	0.00708827	896	899	905	0.00105237	54	33	94	62	106	1221034	2087567
Spirochaeta africana DSM 8902	uid81779	NC_017098	3285855	0.58122	3320351	3453106	3623761	168	1008	4032	19761	19763	19922	3423	3425	3454	0.0653355	896	898	909	0.00431059	28	51	157	54	114	1062721	2243182
Corynebacterium glutamicum ATCC 13032	uid61611	NC_006958	3282708	0.541681	3316997	3448879	3618206	167	1002	4008	19860	19862	19900	3439	3441	3450	0.0176653	900	902	908	0.00178202	22	37	76	75	92	1483235	1819400
Desulfobacca acetoxidans DSM 11109	uid65785	NC_015388	3282536	0.532123	3316807	3448652	3618033	167	1002	4008	19859	19861	19892	3439	3441	3449	0.0148774	900	902	908	0.0013204	29	32	508	69	98	1364507	1937938
Vibrio vulnificus CMCP6	uid62909	NC_004459	3281866	0.467323	3316147	3448060	3617427	167	1002	4008	19855	19857	19887	3438	3441	3447	0.0130952	899	902	908	0.00127237	32	33	872	69	98	1364224	1937561
Alkalilimnicola ehrlichii MLHE 1	uid58467	NC_008340	3275944	0.679446	3310226	3442136	3611497	167	1002	4008	19819	19821	19940	3432	3435	3457	0.0505798	898	901	910	0.00297352	47	68	284	35	132	690722	2605142
Mycobacterium leprae TN	uid57697	NC_002677	3268203	0.581489	3302479	3434392	3603801	167	1002	4008	19773	19775	19836	3425	3427	3443	0.0267554	896	899	905	0.0024064	32	25	106	72	95	1417593	1870524
Mycobacterium leprae Br4923	uid59293	NC_011896	3268071	0.581511	3302349	3434259	3603692	167	1002	4008	19772	19774	19869	3425	3427	3446	0.0396771	896	899	908	0.00293134	31	38	92	61	106	1200970	2087017
Rhodothermus marinus DSM 4252	uid41729	NC_013501	3261604	0.649288	3295680	3426833	3595342	166	996	3984	19851	19853	19935	3438	3440	3456	0.0354298	899	902	909	0.00213011	39	75	259	32	134	632545	2648859
Truepera radiovictrix DSM 17093	uid49533	NC_014221	3260398	0.685522	3294458	3425603	3594099	166	996	3984	19844	19846	19884	3437	3439	3450	0.0173407	899	902	908	0.00158769	62	98	590	21	145	414963	2865219
Vibrio Ex25	uid41601	NC_013456	3259580	0.451516	3293670	3424775	3593200	166	996	3984	19839	19841	19891	3436	3438	3451	0.0223492	899	901	907	0.00202391	25	23	82	74	92	1461896	1817498
Clavibacter michiganensis sepedonicus	uid61577	NC_010407	3258645	0.729969	3292725	3423915	3592336	166	996	3984	19833	19835	19948	3435	3437	3460	0.0486752	899	901	909	0.00318528	71	113	642	4	162	78997	3199452
Clostridium perfringens ATCC 13124	uid57901	NC_008261	3256683	0.285523	3290750	3421861	3590222	166	996	3984	19821	19823	19965	3433	3435	3461	0.0607382	898	901	911	0.00356789	72	97	400	11	155	217106	3059368
Lactobacillus plantarum ST III	uid53537	NC_014554	3254376	0.448477	3288452	3419562	3587614	166	996	3984	19807	19809	19967	3430	3433	3462	0.0640849	897	900	910	0.00363785	46	23	69	61	105	1203244	2070932
Meiothermus silvanus DSM 9946	uid49485	NC_014212	3249394	0.627455	3283469	3414651	3583100	166	996	3984	19777	19779	19936	3425	3428	3457	0.0641164	896	899	910	0.00346938	43	45	116	51	115	1004503	2264690
Brachyspira murdochii DSM 12563	uid48819	NC_014150	3241804	0.279184	3275677	3405956	3573443	165	990	3960	19850	19852	19947	3438	3440	3457	0.0392581	899	902	909	0.00174977	79	125	447	4	161	79060	3182427
Spirochaeta caldaria DSM 7334	uid68753	NC_015732	3239340	0.458543	3273220	3403673	3571099	165	990	3960	19835	19837	19944	3435	3438	3459	0.0444094	899	901	910	0.00303069	25	43	318	65	100	1283823	1975207
Rubrobacter xylanophilus DSM 9941	uid58057	NC_008148	3225748	0.709041	3259420	3388960	3554947	164	984	3936	19872	19874	19951	3441	3444	3461	0.0308906	900	903	909	0.00222969	59	98	345	13	151	257241	2988075
Rhodothermus marinus SG0 5JP17 172	uid72767	NC_015966	3225536	0.64812	3259203	3388761	3554786	164	984	3936	19871	19873	19902	3441	3443	3452	0.0136415	900	903	909	0.00121861	36	79	172	28	136	554040	2691059
Halovivax ruber XH 70	uid184819	NC_019964	3223876	0.647304	3257532	3387032	3553239	164	984	3936	19861	19863	19873	3439	3442	3448	0.00787592	900	902	908	0.00150326	57	69	202	21	143	415325	2828103
Denitrovibrio acetiphilus DSM 12809	uid46657	NC_013943	3222077	0.427904	3255740	3385315	3551789	164	984	3936	19850	19852	19865	3438	3440	3446	0.00844598	899	902	908	0.00141475	27	33	297	71	93	1403376	1838260
Enterococcus faecalis V583	uid57669	NC_004668	3218031	0.377587	3251704	3381218	3547654	164	984	3936	19825	19827	19894	3433	3436	3449	0.0287768	898	901	908	0.00214106	58	47	133	36	128	710688	2526912
Rhodobacter sphaeroides ATCC 17025	uid58451	NC_009428	3217726	0.688911	3251394	3380970	3547354	164	984	3936	19823	19825	19915	3433	3435	3457	0.0397194	898	901	909	0.0032441	50	85	318	16	148	315824	2921466
Burkholderia cenocepacia J2315	uid57953	NC_011001	3217062	0.676846	3250720	3380240	3546640	164	984	3936	19819	19821	19905	3432	3435	3451	0.0358333	898	901	909	0.00214106	60	91	470	13	151	256557	2980059
Pseudoalteromonas haloplanktis TAC125	uid58431	NC_007481	3214944	0.404798	3248592	3378142	3544121	164	984	3936	19806	19808	19904	3430	3433	3451	0.039576	897	900	909	0.00298497	43	43	113	55	109	1084707	2149781
Burkholderia cenocepacia MC0 3	uid58769	NC_010515	3213911	0.670057	3247564	3377115	3543114	164	984	3936	19800	19802	19849	3429	3432	3446	0.0210352	897	900	906	0.00196823	66	101	389	18	146	354889	2878571
Acidithiobacillus ferrivorans SS3	uid67387	NC_015942	3207552	0.569423	3241207	3370791	3537268	164	984	3936	19761	19763	19847	3423	3425	3444	0.0357322	896	898	905	0.00297413	26	33	127	64	100	1259316	1967787
Lactobacillus plantarum ZJ316	uid188689	NC_020229	3203964	0.449181	3237424	3366199	3531537	163	978	3912	19859	19861	19940	3439	3441	3456	0.0347375	900	902	909	0.00249183	33	25	92	65	98	1285458	1937948
Ruegeria TM1040	uid58193	NC_008044	3200938	0.60779	3234407	3363168	3528624	163	978	3912	19840	19842	19993	3436	3438	3470	0.0647175	899	902	912	0.00413816	25	38	101	52	111	1027324	2193065
Lactobacillus plantarum JDM1	uid59361	NC_012984	3197759	0.449298	3231207	3359946	3525233	163	978	3912	19821	19823	19891	3433	3435	3453	0.0312146	898	901	907	0.00224338	33	41	76	63	100	1243498	1973691
Vibrio vulnificus MO6 24 O	uid62243	NC_014965	3194232	0.469543	3227688	3356389	3521375	163	978	3912	19799	19801	19928	3429	3431	3455	0.0547769	897	900	908	0.00313114	34	29	96	67	96	1321025	1892645
Arcobacter nitrofigilis DSM 7299	uid49001	NC_014166	3192235	0.28531	3225698	3354503	3519819	163	978	3912	19787	19789	19876	3427	3429	3446	0.0373226	897	899	907	0.0026197	69	92	546	10	153	197022	3014658
Rhodobacter sphaeroides 2 4 1	uid57653	NC_007493	3188524	0.694268	3221984	3350775	3516082	163	978	3912	19764	19766	19890	3423	3426	3451	0.0524739	896	898	907	0.00363356	65	77	343	13	150	255842	2952124
Nitrosospira multiformis ATCC 25196	uid58361	NC_007614	3184243	0.542647	3217496	3345429	3509601	162	972	3888	19859	19861	19874	3439	3441	3448	0.0100327	900	902	908	0.00128617	30	32	101	63	99	1245825	1957739
Nitrosomonas AL212	uid55727	NC_015222	3180526	0.451091	3213774	3341776	3506191	162	972	3888	19836	19838	19862	3435	3438	3444	0.00997978	899	901	907	0.00115039	27	43	97	58	104	1145631	2054211
Methanocella arvoryzae MRE50	uid61623	NC_009464	3179916	0.549421	3213177	3341135	3505447	162	972	3888	19832	19834	19894	3435	3437	3450	0.0283208	899	901	908	0.00246731	32	57	619	44	118	868912	2330333
Syntrophus aciditrophicus SB	uid58539	NC_007759	3179300	0.517714	3212553	3340489	3504831	162	972	3888	19828	19830	19923	3434	3436	3454	0.0416722	898	901	908	0.00253347	33	31	451	61	101	1204473	1994148
Laribacter hongkongensis HLHK9	uid59265	NC_012559	3169329	0.627314	3202585	3330541	3494864	162	972	3888	19767	19769	19772	3424	3426	3433	0.0039866	896	898	904	0.000514469	62	59	113	31	131	610168	2578485
Natranaerobius thermophilus JW NM WN LF	uid59001	NC_010718	3165557	0.365475	3198604	3325760	3489063	161	966	3864	19865	19867	19883	3440	3442	3449	0.00937896	900	902	908	0.00144112	34	51	147	48	113	949474	2235284
Slackia heliotrinireducens DSM 20476	uid59051	NC_013165	3165038	0.605763	3198080	3325241	3488472	161	966	3864	19861	19863	20004	3439	3442	3469	0.0598489	900	902	912	0.0040348	27	54	119	40	121	791216	2393018
Butyrivibrio fibrisolvens	uid197155	NC_021031	3164379	0.381205	3197429	3324574	3487810	161	966	3864	19857	19859	19985	3439	3441	3466	0.0547569	900	902	912	0.00345326	28	43	132	48	113	949232	2234351
Exiguobacterium MH3	uid227425	NC_022794	3164195	0.475231	3197239	3324481	3487854	161	966	3864	19856	19858	19961	3439	3441	3461	0.0446568	900	902	909	0.00288224	33	40	87	60	101	1186313	1997080
Cyanobacterium stanieri PCC 7202	uid183337	NC_019778	3163381	0.388994	3196435	3323578	3486847	161	966	3864	19851	19853	19947	3438	3440	3458	0.0399261	899	902	909	0.00179325	31	65	114	47	114	929048	2253541
Gallionella capsiferriformans ES 2	uid51505	NC_014394	3162471	0.530734	3195515	3322728	3486034	161	966	3864	19845	19847	19999	3437	3439	3469	0.0637123	899	902	913	0.00419756	19	44	86	71	90	1403189	1778480
Flavobacterium columnare ATCC 49512	uid80731	NC_016510	3162432	0.3166	3195486	3322605	3485894	161	966	3864	19845	19847	19958	3437	3439	3458	0.0465504	899	902	911	0.0024555	62	72	193	22	139	434738	2746902
Segniliparus rotundus DSM 44985	uid49049	NC_014168	3157527	0.67198	3190580	3317679	3480783	161	966	3864	19815	19817	19853	3432	3434	3444	0.017577	898	900	906	0.00167743	60	57	210	14	147	276231	2900503
Thermincola potens JR	uid48823	NC_014152	3157416	0.461643	3190457	3317690	3481069	161	966	3864	19814	19816	19904	3432	3434	3451	0.0406715	898	900	907	0.00300736	35	44	1258	59	102	1164058	2012553
Burkholderia pseudomallei BPC006	uid174460	NC_018529	3153284	0.689191	3186319	3313487	3476603	161	966	3864	19788	19790	19932	3427	3430	3459	0.0595704	897	899	908	0.00414132	97	128	1203	6	155	118220	3054253
Rhodobacter sphaeroides KD131	uid59277	NC_011963	3152792	0.696011	3185826	3313026	3476355	161	966	3864	19785	19787	19918	3427	3429	3453	0.0559679	897	899	908	0.00357714	65	79	373	18	143	354616	2817364
Vibrio cholerae MJ 1236	uid59387	NC_012668	3149584	0.478058	3182633	3309832	3473217	161	966	3864	19765	19767	19910	3423	3426	3452	0.0592997	896	898	909	0.00384782	35	36	55	59	102	1161320	2007467
Haloquadratum walsbyi C23	uid162019	NC_017459	3148033	0.480756	3181085	3308295	3471663	161	966	3864	19756	19758	19800	3422	3424	3435	0.0190135	895	898	904	0.00144112	35	43	142	55	106	1081966	2085273
Rhodobacter sphaeroides ATCC 17029	uid58449	NC_009049	3147721	0.695147	3180564	3306978	3469123	160	960	3840	19876	19878	19959	3442	3444	3461	0.0384348	900	903	909	0.00209982	56	71	231	24	136	475004	2691800
Corynebacterium efficiens YS 314	uid62905	NC_004369	3147090	0.635214	3179921	3306304	3468273	160	960	3840	19872	19874	19964	3441	3444	3461	0.0392458	900	903	910	0.00241532	46	50	125	37	123	732248	2433913
Burkholderia KJ006	uid165871	NC_017920	3145156	0.67702	3178010	3304397	3466638	160	960	3840	19860	19862	19940	3439	3442	3456	0.0344875	900	902	909	0.00241532	74	114	405	8	152	158205	3006045
Burkholderia pseudomallei 1026b	uid162511	NC_017832	3138747	0.689238	3171581	3297987	3460138	160	960	3840	19820	19822	19889	3433	3435	3451	0.0314913	898	901	906	0.00222529	94	156	622	6	154	118416	3039405
Methylophaga JAM1	uid162947	NC_017857	3137192	0.450214	3170030	3296357	3458401	160	960	3840	19810	19812	19926	3431	3433	3456	0.04995	898	900	908	0.00326344	29	29	82	69	91	1361219	1795051
Deinococcus gobiensis I 0	uid162509	NC_017790	3137147	0.712342	3169986	3296451	3458679	160	960	3840	19810	19812	19879	3431	3433	3451	0.031543	898	900	907	0.0030485	42	126	464	14	146	276157	2880069
Gluconacetobacter xylinus NBRC 3288	uid46523	NC_016027	3136818	0.612864	3169667	3296053	3457939	160	960	3840	19808	19810	19870	3431	3433	3446	0.0259089	898	900	908	0.00237282	39	53	142	39	121	769244	2386663
Mahella australiensis 50 1 BON	uid66917	NC_015520	3135972	0.43722	3168814	3295239	3457316	160	960	3840	19803	19805	19817	3430	3432	3439	0.00765865	897	900	906	0.00137817	28	45	322	55	105	1084546	2070508
Corynebacterium halotolerans YIM 70093 DSM 44683	uid189953	NC_020302	3135752	0.688586	3168604	3294982	3456927	160	960	3840	19801	19803	19916	3429	3432	3452	0.0481113	897	900	909	0.00290025	55	83	278	19	141	374619	2780225
Chlorobium phaeobacteroides DSM 266	uid58133	NC_008639	3133902	0.486475	3166738	3293173	3455086	160	960	3840	19790	19792	19815	3428	3430	3436	0.0127218	897	899	905	0.00145013	21	38	314	66	94	1300604	1852374
Haloquadratum walsbyi DSM 16790	uid58673	NC_008212	3132494	0.481597	3165331	3291766	3454115	160	960	3840	19781	19783	19838	3426	3428	3440	0.0249696	896	899	905	0.00151867	24	32	38	71	89	1398519	1753052
Haloarcula marismortui ATCC 43049	uid57719	NC_006396	3131724	0.627495	3164573	3290907	3453240	160	960	3840	19776	19778	19864	3425	3428	3444	0.0354811	896	899	906	0.00270668	41	60	127	31	129	610452	2540361
Burkholderia YI23	uid81081	NC_016589	3131280	0.639676	3164112	3290550	3452924	160	960	3840	19773	19775	19897	3425	3427	3454	0.0552764	896	899	910	0.00408501	52	81	248	23	137	452965	2697387
Sulfuricella denitrificans skB26	uid170240	NC_022357	3130594	0.56444	3163446	3289823	3452100	160	960	3840	19769	19771	19845	3424	3426	3441	0.0346133	896	898	906	0.00228544	31	32	75	61	99	1200797	1948889
Burkholderia pseudomallei 668	uid58389	NC_009075	3127456	0.690382	3160101	3285772	3446668	159	954	3816	19872	19874	19998	3441	3444	3468	0.0512181	900	903	912	0.00328396	81	118	589	6	153	118731	3027696
Alicyclobacillus acidocaldarius Tc 4 1	uid158681	NC_017167	3124048	0.618945	3156681	3282250	3443694	159	954	3816	19851	19853	19909	3438	3440	3456	0.0255822	899	902	908	0.00203013	40	42	135	49	110	968593	2174414
Eggerthella YY7918	uid68707	NC_015738	3123671	0.565487	3156300	3281955	3443331	159	954	3816	19848	19850	20005	3437	3440	3472	0.0688203	899	902	913	0.00468106	41	41	197	46	113	909143	2233483
Alcanivorax borkumensis SK2	uid58169	NC_008260	3120143	0.550619	3152783	3278401	3439772	159	954	3816	19826	19828	19953	3434	3436	3460	0.0553269	898	901	909	0.00294194	20	33	93	67	92	1322848	1816261
Halorhabdus utahensis DSM 12940	uid59189	NC_013158	3116795	0.632835	3149434	3275080	3436062	159	954	3816	19805	19807	19924	3430	3432	3454	0.0531261	897	900	910	0.00357442	52	74	163	26	133	512760	2623000
Lactobacillus casei LOCK919	uid210959	NC_021721	3113601	0.46526	3146236	3271806	3433015	159	954	3816	19785	19787	19891	3427	3429	3451	0.0444831	897	899	907	0.00311213	36	26	83	70	89	1379070	1753492
Halomicrobium mukohataei DSM 12286	uid59107	NC_013202	3110487	0.660286	3143124	3268721	3430066	159	954	3816	19766	19768	19777	3424	3426	3434	0.009497	896	898	904	0.00177757	56	81	248	13	146	255865	2873585
Clostridium acidurici 9a	uid176126	NC_018664	3105335	0.301148	3137760	3262612	3422929	158	948	3792	19857	19859	19901	3439	3441	3453	0.0212659	900	902	909	0.0021427	60	80	204	17	141	336139	2788033
Meiothermus ruber DSM 1279	uid198526	NC_021081	3098881	0.637721	3131312	3256141	3416176	158	948	3792	19816	19818	19883	3432	3434	3448	0.0291148	898	900	906	0.00205994	45	59	226	27	131	532766	2584958
Desulfurivibrio alkaliphilus AHT2	uid49487	NC_014216	3097763	0.606508	3130188	3255037	3414739	158	948	3792	19809	19811	19866	3431	3433	3446	0.0237877	898	900	907	0.00222238	51	80	401	24	134	473406	2643194
Meiothermus ruber DSM 1279	uid46661	NC_013946	3097457	0.637637	3129886	3254731	3414746	158	948	3792	19807	19809	19872	3430	3433	3449	0.0276429	897	900	908	0.00294879	31	67	247	36	122	710092	2406206
Vibrio parahaemolyticus O1 K33 CDC K4557	uid212977	NC_021826	3094342	0.382397	3126771	3251561	3411740	158	948	3792	19787	19789	19897	3427	3429	3452	0.0485488	897	899	907	0.00296056	30	39	125	43	115	847227	2265956
Dehalobacter CF	uid177714	NC_018867	3092048	0.445801	3124482	3249282	3409574	158	948	3792	19773	19775	19801	3425	3427	3437	0.0154032	896	899	905	0.00174951	30	39	124	55	103	1082896	2027998
Sphingobium chlorophenolicum L 1	uid52597	NC_015593	3080818	0.642399	3113033	3237074	3396418	157	942	3768	19826	19828	19874	3434	3436	3446	0.0214804	898	901	908	0.00161454	51	66	219	26	131	513288	2586243
Psychrobacter G	uid210641	NC_021661	3079438	0.427093	3111667	3235653	3394771	157	942	3768	19817	19819	19898	3432	3434	3450	0.0373715	898	900	909	0.00222073	32	41	85	47	110	927463	2170702
Corynebacterium glutamicum MB001	uid214793	NC_022040	3079253	0.545375	3111468	3235544	3394551	157	942	3768	19816	19818	19867	3432	3434	3447	0.0224309	898	900	906	0.00246148	18	37	57	60	97	1183924	1914042
Lactobacillus casei BL23	uid59237	NC_010999	3079196	0.466167	3111417	3235414	3394511	157	942	3768	19815	19817	19966	3432	3434	3461	0.0647031	898	900	911	0.00436143	40	38	91	57	100	1124659	1973256
Heliobacterium modesticaldum Ice1	uid58279	NC_010337	3075407	0.573253	3107629	3231650	3390989	157	942	3768	19791	19793	19923	3428	3430	3454	0.0582337	897	899	910	0.0037065	40	42	90	48	109	945937	2148190
Bacillus coagulans 2 6	uid68053	NC_015634	3073079	0.475802	3105301	3229327	3388651	157	942	3768	19776	19778	19933	3425	3428	3459	0.0683325	896	899	909	0.00418838	22	48	233	48	109	945215	2146584
Methanolobus psychrophilus R15	uid177925	NC_018876	3072769	0.44883	3104989	3229027	3388270	157	942	3768	19775	19777	19779	3425	3427	3434	0.0035227	896	899	905	0.000839357	27	30	72	70	87	1378380	1713107
Parachlamydia acanthamoebae UV7	uid68335	NC_015702	3072383	0.39269	3104606	3228678	3388018	157	942	3768	19772	19774	19862	3425	3427	3442	0.0356409	896	899	907	0.0023442	42	40	144	40	117	787613	2303491
Dehalobacter 11DCA	uid177715	NC_018866	3069953	0.448784	3102181	3226184	3385519	157	942	3768	19757	19759	19771	3422	3424	3431	0.00869395	895	898	904	0.00157029	24	33	75	64	93	1259075	1829604
Lactobacillus casei BD II	uid162119	NC_017474	3069926	0.4662	3102136	3226122	3385360	157	942	3768	19756	19758	19901	3422	3424	3451	0.0630071	895	898	907	0.00399026	30	40	57	58	99	1141119	1947515
Vibrio anguillarum 775	uid68057	NC_015633	3063912	0.449217	3095927	3219182	3377611	156	936	3744	19843	19845	19955	3436	3439	3462	0.049218	899	902	910	0.00304575	22	23	60	68	88	1343608	1738903
Clavibacter michiganensis nebraskensis NCPPB 2581	uid195908	NC_020891	3063596	0.73452	3095619	3218880	3377183	156	936	3744	19841	19843	19948	3436	3438	3458	0.0472518	899	902	911	0.00313806	58	117	414	7	149	138297	2943906
Listonella anguillarum M3	uid217771	NC_022223	3063587	0.449187	3095606	3218861	3377083	156	936	3744	19841	19843	19940	3436	3438	3456	0.042003	899	901	909	0.00308069	30	20	46	73	83	1442273	1639917
Psychrobacter cryohalolentis K5	uid58373	NC_007969	3059876	0.425522	3091891	3215127	3373209	156	936	3744	19817	19819	19948	3432	3434	3460	0.0590636	898	900	909	0.00391689	29	42	89	60	96	1183988	1894487
Methylotenera 301	uid49469	NC_014207	3059871	0.428934	3091891	3215096	3373196	156	936	3744	19817	19819	19942	3432	3434	3458	0.0556572	898	900	909	0.00381538	27	24	134	53	103	1045985	2032490
Treponema brennaborense DSM 12168	uid66607	NC_015500	3055580	0.51781	3087610	3210893	3369106	156	936	3744	19790	19792	19836	3428	3430	3441	0.0199982	897	899	905	0.0020344	29	53	1046	40	116	788256	2285938
Psychromonas CNPT3	uid54249	NC_020802	3052410	0.388552	3084431	3207745	3365956	156	936	3744	19769	19771	19922	3424	3427	3454	0.0672673	896	899	909	0.00356395	34	36	819	47	109	925199	2145816
Erythrobacter litoralis HTCC2594	uid58299	NC_007722	3052398	0.634528	3084414	3208116	3366300	156	936	3744	19769	19771	19910	3425	3427	3452	0.0598515	896	899	909	0.00314941	27	52	152	33	123	649737	2421261
Synechococcus JA 2 3B a 2 13	uid58537	NC_007776	3046682	0.588058	3078499	3200916	3358096	155	930	3720	19859	19861	19898	3439	3441	3449	0.0186962	900	902	908	0.00170038	21	41	206	53	102	1048083	2017086
Lactobacillus plantarum 16	uid209042	NC_021514	3044678	0.450139	3076482	3198916	3356223	155	930	3720	19846	19848	19896	3437	3439	3453	0.0234476	899	902	907	0.00184317	31	34	76	60	95	1185765	1877387
Staphylococcus aureus TW20	uid159241	NC_017331	3043210	0.329805	3075027	3197480	3354695	155	930	3720	19836	19838	19968	3435	3438	3464	0.0561196	899	901	910	0.00435177	51	56	155	29	126	572796	2488901
Lactobacillus casei LC2W	uid162121	NC_017473	3039042	0.466385	3070855	3193305	3350247	155	930	3720	19809	19811	19958	3431	3433	3458	0.0641552	898	900	910	0.00362703	34	30	63	68	87	1341450	1716075
Exiguobacterium sibiricum 255 15	uid58053	NC_010556	3034136	0.480112	3065954	3188346	3345868	155	930	3720	19778	19780	19828	3426	3428	3440	0.0224644	896	899	905	0.00188197	26	33	117	54	101	1063478	1989146
Vibrio parahaemolyticus O1 K33 CDC K4557	uid212977	NC_021838	3034043	0.381551	3065853	3188139	3344976	155	930	3720	19777	19779	19889	3425	3428	3450	0.0485444	896	899	907	0.00316973	25	37	91	50	105	984765	2067758
Lactobacillus plantarum P8	uid203333	NC_021224	3033566	0.450668	3065375	3187847	3345137	155	930	3720	19774	19776	19872	3425	3427	3447	0.0437144	896	899	906	0.00232834	30	34	92	66	89	1299537	1752508
Listeria monocytogenes	uid43671	NC_013766	3032624	0.381897	3064429	3186882	3344122	155	930	3720	19768	19770	19855	3424	3426	3447	0.0394412	896	898	906	0.0036568	29	49	132	46	109	905550	2145549
Listeria monocytogenes J1 220	uid179735	NC_021830	3032271	0.381657	3064087	3186572	3343858	155	930	3720	19766	19768	19811	3424	3426	3436	0.0209997	896	898	904	0.00159056	27	49	133	44	111	865997	2184760
Clostridium perfringens 13	uid57681	NC_003366	3031430	0.287398	3063236	3185679	3342966	155	930	3720	19760	19762	19892	3423	3425	3449	0.0606877	896	898	908	0.00382112	72	74	309	11	144	216438	2833468
Vibrio cholerae O1 2010EL 1786	uid78933	NC_016445	3031375	0.47961	3063185	3185657	3342967	155	930	3720	19760	19762	19838	3423	3425	3440	0.0351919	896	898	906	0.00218417	37	30	62	62	93	1219917	1829938
Pelotomaculum thermopropionicum SI	uid58877	NC_009454	3025375	0.532804	3056989	3178624	3334961	154	924	3696	19848	19850	19930	3437	3440	3457	0.0369912	899	902	909	0.00278599	38	43	2443	37	117	731276	2312469
Vibrio cholerae O395	uid159869	NC_012582	3024078	0.480694	3055675	3177390	3333650	154	924	3696	19840	19842	19856	3436	3438	3445	0.00788317	899	901	907	0.000937384	29	25	114	67	87	1323661	1718770
Vibrio cholerae O395	uid58425	NC_009457	3024069	0.480694	3055673	3177491	3333641	154	924	3696	19841	19842	19847	3437	3438	3444	0.00780845	899	901	906	0.000811798	41	39	61	53	101	1047066	1995363
Azospirillum brasilense Sp245	uid162161	NC_016617	3023440	0.689814	3055039	3176634	3332787	154	924	3696	19835	19837	19985	3435	3437	3465	0.0660353	899	901	912	0.0042528	50	93	162	11	143	217407	2824388
Enterococcus mundtii QU 25	uid229420	NC_022878	3022186	0.388432	3053792	3175482	3331784	154	924	3696	19827	19829	19955	3434	3436	3460	0.0567225	898	901	910	0.00361025	33	48	193	51	103	1006890	2033658
Alicyclobacillus acidocaldarius DSM 446	uid59199	NC_013205	3018755	0.627157	3050355	3171998	3327864	154	924	3696	19805	19807	19888	3430	3432	3450	0.0378684	897	900	908	0.00310895	33	39	171	32	122	631158	2405953
Burkholderia RPE64	uid205541	NC_021287	3013410	0.638963	3045018	3166676	3322928	154	924	3696	19770	19772	19898	3424	3427	3450	0.0566397	896	899	907	0.00300109	54	71	196	15	139	295293	2736481
Listeria innocua Clip11262	uid61567	NC_003212	3011208	0.376629	3042807	3164462	3320860	154	924	3696	19756	19758	19840	3422	3424	3441	0.0377753	895	898	906	0.00278599	29	50	133	40	114	786875	2242688
Lactobacillus rhamnosus GG	uid59313	NC_013198	3010111	0.469723	3041501	3162399	3317244	153	918	3672	19877	19879	19901	3442	3444	3452	0.0135255	900	903	909	0.00151648	25	26	51	65	88	1286575	1741768
Methanosaeta concilii GP6	uid66207	NC_015416	3008626	0.513412	3040027	3160932	3315818	153	918	3672	19867	19869	19936	3440	3443	3457	0.029649	900	903	910	0.00144124	21	35	478	68	85	1345304	1681565
Ethanoligenens harbinense YUAN 3	uid46255	NC_014828	3008576	0.558959	3039968	3160831	3315753	153	918	3672	19867	19869	19888	3440	3443	3449	0.00918382	900	902	908	0.00149182	52	49	2384	38	115	751761	2275049
Synechococcus PCC 7002	uid59137	NC_010475	3008047	0.499291	3039446	3160320	3315316	153	918	3672	19863	19865	19966	3440	3442	3461	0.0433371	900	902	910	0.00303296	15	33	177	68	85	1345069	1681219
Vibrio cholerae IEC224	uid89389	NC_016944	3007450	0.479511	3038838	3159695	3314813	153	918	3672	19859	19861	19977	3439	3441	3464	0.0522593	900	902	911	0.0031996	39	28	109	60	93	1186484	1839196
Haloarcula hispanica N601	uid230920	NC_023013	3006708	0.640383	3038116	3158929	3314220	153	918	3672	19854	19856	19994	3438	3441	3466	0.0619914	899	902	911	0.00403068	51	57	155	37	116	731637	2293321
Lactobacillus rhamnosus GG	uid161983	NC_017482	3005051	0.469771	3036454	3157295	3312504	153	918	3672	19844	19846	19857	3437	3439	3445	0.0072297	899	902	907	0.00101911	22	22	110	69	84	1363446	1659850
Selenomonas ruminantium lactilytica TAM6421	uid157247	NC_017068	3003680	0.509794	3035082	3155928	3311135	153	918	3672	19835	19837	19854	3435	3437	3444	0.00992963	899	901	907	0.00165675	33	42	89	44	109	869051	2152873
Burkholderia cepacia GG4	uid173858	NC_018514	3003666	0.668661	3035067	3155992	3311165	153	918	3672	19835	19837	19840	3435	3437	3444	0.00377559	899	901	907	0.000817105	71	82	188	12	141	237013	2784896
Sideroxydans lithotrophicus ES 1	uid46801	NC_013959	3003656	0.578918	3035058	3155973	3311178	153	918	3672	19834	19836	19983	3435	3437	3464	0.0676979	899	901	911	0.0039937	30	40	84	44	109	868997	2152903
Brachyspira hyodysenteriae WA1	uid59291	NC_012225	3000694	0.272272	3032087	3152947	3307946	153	918	3672	19815	19817	19908	3432	3434	3454	0.0430483	898	900	908	0.0029081	70	103	387	4	149	78924	2940005
Listeria monocytogenes J0161	uid54459	NC_017545	3000464	0.380968	3031864	3152737	3307775	153	918	3672	19814	19816	19831	3432	3434	3443	0.010679	898	900	906	0.00161135	24	45	115	50	103	986516	2032190
Exiguobacterium AT1b	uid59093	NC_012673	2999895	0.487567	3031288	3152139	3307155	153	918	3672	19810	19812	19871	3431	3433	3448	0.0282539	898	900	906	0.00210976	29	41	73	46	107	907398	2110732
Listeria monocytogenes 08 5923	uid43727	NC_013768	2999054	0.381965	3030457	3151307	3306094	153	918	3672	19804	19806	19942	3430	3432	3459	0.062068	897	900	909	0.0042458	34	34	108	52	101	1025448	1991851
Burkholderia cenocepacia HI2424	uid58369	NC_008543	2998664	0.672832	3030062	3150888	3305765	153	918	3672	19802	19804	19854	3430	3432	3444	0.0228103	897	900	906	0.0022788	73	96	494	12	141	236617	2780287
Methylovorus glucosetrophus SIP3 4	uid59367	NC_012969	2995511	0.551934	3026907	3147757	3303061	153	918	3672	19781	19783	19895	3426	3428	3452	0.0527683	896	899	908	0.00351977	28	41	120	38	115	748490	2265259
Haloarcula hispanica ATCC 33960	uid72475	NC_015948	2995271	0.640844	3026667	3147535	3302659	153	918	3672	19780	19782	19805	3426	3428	3436	0.010679	896	899	905	0.00115556	31	63	200	32	121	630298	2383211
Enterococcus faecium Aus0085	uid214432	NC_021994	2994661	0.384752	3026058	3146967	3302142	153	918	3672	19776	19778	19803	3425	3428	3434	0.0108446	896	899	905	0.00144124	30	43	145	39	114	768012	2244888
Flavobacterium indicum GPTSA100 9	uid157999	NC_017025	2993089	0.31573	3024495	3145401	3300731	153	918	3672	19765	19767	19905	3423	3426	3451	0.0615394	896	898	909	0.00372458	41	76	216	15	138	295221	2716116
Sulfolobus solfataricus P2	uid57721	NC_002754	2992245	0.360042	3023643	3144360	3299484	153	918	3672	19760	19762	19820	3423	3425	3437	0.0264066	896	898	903	0.00163421	34	62	527	46	107	905103	2105382
Comamonadaceae bacterium CR	uid223378	NC_022576	2991840	0.594477	3023239	3144131	3299265	153	918	3672	19757	19759	19870	3422	3424	3446	0.0522138	895	898	906	0.00323419	27	53	90	43	110	845944	2164137
Lactobacillus rhamnosus LOCK908	uid210958	NC_021725	2990900	0.470489	3022302	3143202	3298374	153	918	3672	19751	19753	19842	3421	3423	3444	0.0428131	895	898	905	0.00343443	29	28	64	61	92	1199778	1809366
Vibrio parahaemolyticus O1 K33 CDC K4557	uid212977	NC_021823	2988947	0.381999	3020139	3140058	3289986	152	912	3648	19867	19869	19922	3440	3443	3453	0.0238602	901	901	909	0.00260091	30	40	119	44	108	870450	2136617
Enterococcus faecalis 62	uid159663	NC_017312	2988673	0.377039	3019862	3139964	3294012	152	912	3648	19865	19867	19948	3440	3442	3458	0.0369119	900	902	909	0.00270017	36	52	135	44	108	870367	2136423
Azospirillum lipoferum 4B	uid82343	NC_016622	2988332	0.680178	3019532	3139574	3293603	152	912	3648	19863	19865	19909	3440	3442	3456	0.0221602	900	902	909	0.00242132	39	80	203	22	130	435183	2571277
Staphylococcus aureus Z172	uid225604	NC_022604	2987966	0.330286	3019150	3139221	3293249	152	912	3648	19860	19862	19998	3439	3442	3470	0.0612606	900	902	913	0.00406646	46	51	143	33	119	652597	2353481
Enterococcus faecalis D32	uid171261	NC_018221	2987450	0.377127	3018642	3138685	3292778	152	912	3648	19857	19859	19935	3439	3441	3456	0.035107	900	902	909	0.00246744	36	33	122	49	103	968876	2036694
Acidithiobacillus ferrooxidans ATCC 23270	uid57649	NC_011761	2982397	0.59128	3013590	3133718	3288006	152	912	3648	19824	19826	19865	3433	3436	3446	0.0194405	898	901	907	0.00183912	30	36	53	58	94	1144967	1855551
Vibrio parahaemolyticus O1 K33 CDC K4557	uid212977	NC_021825	2981886	0.382137	3013078	3133006	3284395	152	912	3648	19820	19822	19958	3434	3435	3459	0.0614078	898	900	909	0.00383825	30	41	100	45	107	888120	2111886
Staphylococcus aureus Bmb9393	uid210640	NC_021670	2980548	0.331126	3011731	3131811	3285758	152	912	3648	19812	19814	19828	3431	3434	3440	0.00649049	898	900	906	0.00164496	56	50	125	32	120	631312	2367347
Listeria monocytogenes serotype 4a L99	uid161953	NC_017529	2979198	0.384217	3010378	3130513	3284347	152	912	3648	19803	19805	19835	3430	3432	3442	0.0168181	897	900	906	0.0019579	26	42	100	53	99	1045109	1952197
Listeria monocytogenes SLCC2540	uid175106	NC_018586	2976958	0.381616	3008154	3128340	3282322	152	912	3648	19788	19790	19862	3427	3430	3442	0.0305221	897	899	906	0.00246744	26	36	104	54	98	1064019	1931063
Listeria monocytogenes HCC23	uid59203	NC_011660	2976212	0.384259	3007401	3127506	3281859	152	912	3648	19783	19785	19870	3426	3429	3445	0.0391126	896	899	907	0.00251272	31	37	113	38	114	748563	2245766
Listeria monocytogenes M7	uid162131	NC_017537	2976163	0.384282	3007352	3127421	3281596	152	912	3648	19783	19785	19820	3426	3429	3437	0.018456	896	899	905	0.00116316	26	39	140	49	103	965252	2029028
Clostridium stercorarium DSM 8532	uid186819	NC_020134	2974379	0.424979	3005568	3125597	3279934	152	912	3648	19771	19773	19849	3424	3427	3444	0.0353121	896	899	906	0.00282265	26	42	115	48	104	944985	2047511
Mesotoga prima MesG1 Ag 4 2	uid52599	NC_017934	2974229	0.457286	3005416	3125444	3279589	152	912	3648	19770	19772	19851	3424	3427	3443	0.0377183	896	899	906	0.00206987	31	36	608	53	99	1043363	1948981
Listeria monocytogenes FSL R2 561	uid54441	NC_017546	2973801	0.381925	3004998	3125066	3279302	152	912	3648	19767	19769	19874	3424	3426	3446	0.0489038	896	898	908	0.00282265	35	47	113	43	109	846384	2145542
Listeria monocytogenes serotype 1 2c SLCC2372	uid174872	NC_018588	2972810	0.3818	3003994	3124051	3278279	152	912	3648	19761	19763	19789	3423	3425	3434	0.0137027	896	898	904	0.00169004	26	37	128	45	107	885459	2105463
Listeria monocytogenes SLCC2479	uid175108	NC_018589	2972172	0.38185	3003361	3123454	3277660	152	912	3648	19756	19758	19906	3422	3424	3452	0.0664443	895	898	908	0.00429129	22	39	144	49	103	963924	2026365
Methylobacillus flagellatus KT	uid58049	NC_007947	2971517	0.560602	3002718	3122823	3276980	152	912	3648	19752	19754	19856	3421	3424	3441	0.0412542	895	898	906	0.00264391	36	30	417	50	102	983420	2006226
Caldicellulosiruptor saccharolyticus DSM 8903	uid58289	NC_009437	2970275	0.354704	3001260	3120515	3273489	151	906	3624	19873	19875	20012	3441	3444	3468	0.0626963	900	903	913	0.00358769	44	55	450	27	124	534446	2453828
Clostridium stercorarium DSM 8532	uid195569	NC_020887	2970010	0.425144	3000992	3120319	3273139	151	906	3624	19872	19874	19896	3441	3444	3453	0.0125431	900	903	909	0.00178853	49	47	70	45	106	890458	2097548
Lactobacillus rhamnosus Lc 705	uid59315	NC_013199	2968598	0.470255	2999582	3118877	3271933	151	906	3624	19862	19864	19985	3440	3442	3465	0.0555594	900	902	912	0.00358769	26	45	78	68	83	1345023	1641573
Burkholderia CCGE1003	uid46253	NC_014540	2966498	0.633538	2997477	3116728	3269866	151	906	3624	19848	19850	19986	3437	3440	3466	0.0593177	899	902	911	0.003961	48	63	195	23	128	454703	2529788
Listeria monocytogenes serotype 1 2b SLCC2755	uid52455	NC_018587	2966146	0.383087	2997127	3116410	3269533	151	906	3624	19846	19848	19932	3437	3439	3458	0.0421832	899	902	909	0.00267569	27	45	115	40	111	790474	2193667
Polaribacter MED152	uid54207	NC_020830	2961474	0.3077	2992459	3111736	3264704	151	906	3624	19815	19817	19911	3432	3434	3451	0.0429283	898	900	909	0.00275976	64	47	227	23	128	453899	2525574
Vibrio cholerae O1 biovar El Tor N16961	uid57623	NC_002505	2961149	0.479812	2992135	3111381	3264312	151	906	3624	19813	19815	19887	3431	3434	3449	0.032292	898	900	908	0.00308551	26	28	52	64	87	1262717	1716432
Lactobacillus rhamnosus ATCC 8530	uid162169	NC_017491	2960339	0.470513	2991319	3110590	3263454	151	906	3624	19808	19810	19826	3431	3433	3439	0.00950008	898	900	906	0.00148618	43	34	82	52	99	1025642	1952691
Vibrio parahaemolyticus O1 K33 CDC K4557	uid212977	NC_021837	2958908	0.381997	2989894	3109036	3258376	151	906	3624	19798	19800	19895	3429	3431	3450	0.0443948	898	899	907	0.00325371	33	44	139	48	103	946362	2030546
Methanocella paludicola SANAE	uid42887	NC_013665	2957635	0.552488	2988613	3107970	3261067	151	906	3624	19790	19792	19821	3428	3430	3438	0.0140562	897	899	905	0.0016787	31	41	145	43	108	847356	2128271
Enterococcus faecium Aus0004	uid87025	NC_017022	2955294	0.385983	2986282	3105572	3258773	151	906	3624	19774	19776	19880	3425	3427	3446	0.0478585	896	899	908	0.00275976	34	41	156	39	112	768017	2205279
Vibrio parahaemolyticus O1 K33 CDC K4557	uid212977	NC_021839	2953719	0.382253	2984699	3104008	3257156	151	906	3624	19764	19766	19807	3423	3426	3437	0.0196316	896	898	904	0.00199009	35	46	94	39	112	767513	2204200
Vibrio parahaemolyticus O1 K33 CDC K4557	uid212977	NC_021827	2953716	0.382209	2984699	3103962	3257234	151	906	3624	19764	19766	19802	3423	3426	3434	0.0173212	896	898	904	0.00126468	33	36	99	43	108	846240	2125473
Vibrio parahaemolyticus O1 K33 CDC K4557	uid212977	NC_021840	2953708	0.382259	2984702	3104000	3257161	151	906	3624	19764	19766	19796	3423	3426	3432	0.0132063	896	898	904	0.00126468	31	50	121	43	108	846238	2125478
Croceibacter atlanticus HTCC2559	uid49661	NC_014230	2952962	0.341036	2983948	3103078	3256138	151	906	3624	19759	19761	19799	3422	3425	3435	0.0178073	895	898	903	0.00165586	35	45	150	40	111	787038	2183924
Listeria monocytogenes ATCC 19117	uid175109	NC_018584	2951805	0.382226	2982793	3102074	3255214	151	906	3624	19751	19753	19841	3421	3423	3443	0.043155	895	898	906	0.00268988	26	51	103	48	103	944107	2025700
Haloferax mediterranei ATCC 33500	uid167315	NC_017941	2948884	0.614923	2979665	3098225	3250147	150	900	3600	19862	19864	19928	3440	3442	3454	0.0283	900	902	909	0.00232438	42	63	130	27	123	534009	2432756
Listeria monocytogenes J1816	uid179734	NC_021829	2947460	0.381931	2978223	3096701	3248792	150	900	3600	19852	19854	19994	3438	3440	3466	0.0672389	899	902	913	0.00413004	31	33	128	52	98	1027930	1937393
Arcobacter L	uid158135	NC_017192	2945673	0.267297	2976450	3094941	3247103	150	900	3600	19841	19843	19848	3436	3438	3445	0.0082448	899	901	907	0.00188424	64	110	355	8	142	158061	2805489
Listeria monocytogenes EGD e	uid61583	NC_003210	2944528	0.382127	2975307	3093847	3246019	150	900	3600	19833	19835	19894	3435	3437	3449	0.0278377	899	901	908	0.00190461	31	42	112	43	107	849205	2113202
Vibrio parahaemolyticus O1 K33 CDC K4557	uid212977	NC_021824	2943218	0.382258	2973999	3092505	3244601	150	900	3600	19824	19826	19925	3433	3436	3456	0.0474019	898	901	909	0.00292698	23	47	106	54	96	1066059	1895040
Listeria monocytogenes SLCC2378	uid175105	NC_018585	2941360	0.382315	2972141	3090586	3242504	150	900	3600	19812	19814	19855	3431	3433	3446	0.0208875	898	900	906	0.00218753	25	34	107	54	96	1065310	1893931
Thermacetogenium phaeum DSM 12270	uid177811	NC_018870	2939057	0.542123	2969841	3088360	3240249	150	900	3600	19796	19798	19935	3429	3431	3457	0.0636701	897	900	909	0.00411131	30	34	392	53	97	1044740	1912201
Lactobacillus paracasei 8700 2	uid55295	NC_022112	2939026	0.466755	2969808	3088325	3240328	150	900	3600	19796	19798	19904	3429	3431	3449	0.0472452	897	900	906	0.00243783	32	32	57	63	87	1241863	1715045
Prevotella denticola F0289	uid65091	NC_015311	2937589	0.506645	2968360	3086904	3238956	150	900	3600	19787	19789	19809	3427	3429	3436	0.0121784	897	899	905	0.00171258	33	51	99	40	110	788123	2167337
Methanobrevibacter ruminantium M1	uid45857	NC_013790	2937203	0.328419	2967982	3086470	3238369	150	900	3600	19784	19786	19870	3427	3429	3445	0.0382538	897	899	905	0.00243783	70	100	262	14	136	275804	2679278
Listeria monocytogenes serotype 7 SLCC2482	uid174871	NC_018591	2936689	0.382412	2967463	3085971	3238200	150	900	3600	19781	19783	19803	3426	3428	3435	0.0137962	896	899	905	0.00130307	32	30	92	44	106	866686	2087877
Syntrophomonas wolfei Goettingen	uid58179	NC_008346	2936195	0.451398	2966974	3085438	3237734	150	900	3600	19777	19779	19906	3425	3428	3453	0.0605152	896	899	909	0.00342515	21	34	907	49	101	965093	1988981
Synechococcus JA 3 3Ab	uid58535	NC_007775	2932766	0.606047	2963552	3082095	3234351	150	900	3600	19754	19757	19904	3422	3424	3451	0.0690526	895	898	909	0.00381934	17	43	108	48	102	944173	2006479
Acidithiobacillus caldus SM 1	uid70791	NC_015850	2932225	0.616915	2963007	3081519	3233564	150	900	3600	19751	19753	19808	3421	3423	3433	0.0241785	895	898	904	0.00180046	32	45	84	46	104	904682	2045425
Listeria ivanovii PAM 55	uid73473	NC_016011	2928879	0.373574	2959458	3077127	3228213	149	894	3576	19860	19862	19879	3439	3441	3449	0.0107931	900	902	908	0.00139841	38	38	99	32	117	632818	2313826
Desulfurispirillum indicum S5	uid45897	NC_014836	2928377	0.564526	2958943	3076664	3227786	149	894	3576	19856	19858	19967	3439	3441	3462	0.0504259	900	902	911	0.00339095	34	37	583	43	106	850305	2095824
Staphylococcus aureus JKD6008	uid159855	NC_017341	2924344	0.330923	2954917	3072636	3223743	149	894	3576	19829	19831	19932	3434	3436	3458	0.0474966	898	901	911	0.00323754	40	46	178	31	118	612096	2330007
Methanosphaerula palustris E1 9c	uid59193	NC_011832	2922917	0.55692	2953495	3071245	3222315	149	894	3576	19820	19822	19836	3433	3435	3443	0.00982089	898	901	906	0.00115315	21	47	82	56	93	1105228	1835453
Burkholderia thailandensis E264	uid58081	NC_007650	2914771	0.684908	2945330	3063005	3214119	149	894	3576	19765	19767	19829	3423	3426	3439	0.0296111	896	898	906	0.00223745	88	89	738	6	143	118085	2814431
Staphylococcus aureus T0131	uid159861	NC_017347	2913900	0.330069	2944474	3062140	3213341	149	894	3576	19759	19761	19848	3422	3425	3443	0.0400259	895	898	904	0.00248586	41	56	169	32	117	629599	2302061
halophilic archaeon DL31	uid72619	NC_015954	2913689	0.642844	2944273	3061968	3213166	149	894	3576	19758	19760	19784	3422	3425	3431	0.0106176	895	898	904	0.00150613	37	52	159	29	120	570550	2360909
Listeria monocytogenes Clip80459	uid59317	NC_012488	2912690	0.382929	2943279	3061047	3212104	149	894	3576	19751	19753	19822	3421	3423	3437	0.0321659	895	898	904	0.0019174	29	27	147	43	106	845760	2084705
Natronomonas moolapensis 8 8 11	uid190182	NC_020388	2912573	0.649173	2943154	3060816	3211785	149	894	3576	19750	19752	19853	3421	3423	3443	0.0490534	895	898	906	0.0032496	57	74	230	13	136	255651	2674689
Ralstonia eutropha H16	uid62925	NC_008314	2912490	0.671969	2943065	3060831	3211940	149	894	3576	19750	19752	19770	3421	3423	3432	0.0126622	895	898	904	0.00115315	52	62	234	21	128	413003	2517248
Listeria monocytogenes L312	uid175768	NC_018642	2912346	0.382958	2942916	3060604	3211617	149	894	3576	19749	19751	19773	3421	3423	3430	0.0138437	895	898	904	0.00150613	36	44	137	36	113	707943	2222159
Thiobacillus denitrificans ATCC 25259	uid58189	NC_007404	2909809	0.664646	2940170	3057117	3207140	148	888	3552	19864	19866	19875	3440	3442	3449	0.00491144	900	902	908	0.00154223	49	58	283	19	129	375814	2551628
Acetobacter pasteurianus IFO 3283 01	uid59279	NC_013209	2907495	0.533545	2937868	3054844	3205119	148	888	3552	19848	19850	19913	3437	3440	3453	0.0288592	899	902	908	0.00221709	42	48	113	38	110	751034	2174106
Acetobacter pasteurianus IFO 3283 26	uid158531	NC_017146	2907309	0.533544	2937683	3054609	3204867	148	888	3552	19847	19849	19874	3437	3439	3446	0.013332	899	902	908	0.000933866	28	42	139	49	99	968397	1956558
Acetobacter pasteurianus IFO 3283 03	uid158373	NC_017100	2907287	0.533541	2937663	3054596	3204837	148	888	3552	19847	19849	19853	3437	3439	3446	0.00617152	899	902	908	0.000933866	31	44	135	47	101	928868	1996067
Acetobacter pasteurianus IFO 3283 22	uid158383	NC_017125	2907267	0.533532	2937635	3054596	3204803	148	888	3552	19846	19848	19979	3437	3439	3465	0.0626949	899	902	911	0.0037986	25	30	74	48	100	948569	1976338
Listeria monocytogenes EGD	uid223288	NC_022568	2907193	0.382304	2937551	3054418	3204511	148	888	3552	19846	19848	19905	3437	3439	3451	0.0264969	899	902	908	0.00206912	33	43	107	45	103	889289	2035534
Listeria monocytogenes SLCC5850	uid175110	NC_018592	2907142	0.382422	2937507	3054437	3204552	148	888	3552	19846	19848	19854	3437	3439	3446	0.00712626	899	902	908	0.00109052	34	35	124	41	107	810244	2114535
Staphylococcus aureus JH9	uid58455	NC_009487	2906700	0.331456	2937061	3053990	3204226	148	888	3552	19843	19845	19853	3436	3439	3445	0.00712626	899	902	907	0.000744967	42	39	166	32	116	632281	2292052
Staphylococcus aureus JH1	uid58457	NC_009632	2906507	0.331471	2936873	3053788	3203974	148	888	3552	19841	19843	19955	3436	3438	3462	0.0559196	899	902	910	0.00359486	51	42	263	29	119	572953	2351192
Acetobacter pasteurianus IFO 3283 07	uid158381	NC_017121	2906044	0.533531	2936413	3053334	3203547	148	888	3552	19838	19840	19934	3436	3438	3456	0.0469469	899	901	908	0.00301951	30	39	103	45	103	888930	2034755
Listeria monocytogenes serotype 4b F2365	uid57689	NC_002973	2905187	0.382743	2935550	3052514	3202742	148	888	3552	19832	19834	19957	3435	3437	3464	0.0576303	899	901	910	0.00440729	30	33	90	48	100	947900	1974922
Vibrio fischeri MJ11	uid58907	NC_011184	2905029	0.391108	2935388	3052297	3202558	148	888	3552	19831	19833	19946	3434	3437	3458	0.0552458	898	901	910	0.00335531	33	39	90	51	97	1007200	1915460
Listeria monocytogenes serotype 4b LL195	uid182103	NC_019556	2904662	0.38268	2935033	3051992	3202216	148	888	3552	19829	19831	19873	3434	3436	3449	0.0211699	898	901	907	0.00193035	39	45	80	41	107	809548	2112757
Acetobacter pasteurianus IFO 3283 32	uid158375	NC_017111	2904642	0.533572	2935018	3051970	3202199	148	888	3552	19829	19831	19853	3434	3436	3444	0.0135211	898	901	907	0.00140786	23	44	131	48	100	947765	1974525
Acetobacter pasteurianus IFO 3283 12	uid158379	NC_017108	2904624	0.533579	2934998	3051942	3202182	148	888	3552	19829	19831	19835	3434	3436	3443	0.00647275	898	901	907	0.00132069	26	41	123	56	92	1105721	1816549
Listeria monocytogenes 10403S	uid54461	NC_017544	2903106	0.382677	2933467	3050380	3200255	148	888	3552	19818	19820	19936	3432	3435	3458	0.0531731	898	900	909	0.0037986	34	47	117	46	102	907760	2012979
Parvularcula bermudensis HTCC2503	uid51641	NC_014414	2902643	0.610201	2933001	3049926	3199899	148	888	3552	19815	19817	19914	3432	3434	3455	0.0459492	898	900	908	0.00299314	26	39	123	48	100	947080	1973193
Staphylococcus aureus MRSA252	uid57839	NC_002952	2902619	0.330097	2932978	3049886	3199789	148	888	3552	19815	19817	19890	3432	3434	3450	0.0335389	898	900	908	0.00323501	54	45	223	27	121	532734	2387516
Listeria monocytogenes 07PF0776	uid162185	NC_017728	2901562	0.382766	2931943	3048839	3198679	148	888	3552	19808	19810	19862	3431	3433	3444	0.0272527	898	900	906	0.0016658	17	40	81	53	95	1045379	1873836
Vibrio fischeri ES114	uid58163	NC_006840	2897536	0.391934	2927903	3044862	3195089	148	888	3552	19781	19783	19805	3426	3428	3436	0.0126979	896	899	905	0.00182479	44	44	72	40	108	787871	2127304
Clostridium perfringens SM101	uid58117	NC_008262	2897393	0.284176	2927764	3044635	3194836	148	888	3552	19780	19782	19807	3426	3428	3437	0.0125976	896	899	905	0.00201082	64	76	285	10	138	196969	2718067
Lactobacillus casei ATCC 334	uid57985	NC_008526	2895264	0.469081	2925643	3042572	3192774	148	888	3552	19765	19767	19883	3423	3426	3448	0.0544355	896	898	907	0.00347144	31	28	42	64	84	1259701	1653214
Vibrio cholerae M66 2	uid59355	NC_012578	2892523	0.481222	2922894	3039831	3189917	148	888	3552	19747	19749	19789	3420	3423	3434	0.0207459	895	898	905	0.00228749	30	38	90	46	102	904497	2005669
Desulfotomaculum carboxydivorans CO 1 SRB	uid67317	NC_015565	2892255	0.469095	2922624	3039535	3189628	148	888	3552	19745	19747	19816	3420	3422	3436	0.0346742	895	897	904	0.001971	30	27	309	52	96	1022380	1887516
Ralstonia pickettii DTP0602	uid222229	NC_022514	2889590	0.668921	2919745	3035896	3184862	147	882	3528	19860	19862	19900	3439	3442	3451	0.0187782	900	902	908	0.00157839	48	70	245	21	126	415291	2491812
Brachyspira pilosicoli WesB	uid175256	NC_018604	2889522	0.276136	2919682	3035793	3184887	147	882	3528	19859	19861	19979	3439	3441	3464	0.0557374	900	902	911	0.00347199	52	96	277	7	140	138419	2768621
Treponema pedis T A4	uid215715	NC_022097	2889325	0.371194	2919491	3035663	3184800	147	882	3528	19858	19860	19928	3439	3441	3455	0.0331324	900	902	910	0.00255138	55	59	179	17	130	336229	2570620
Ochrobactrum anthropi ATCC 49188	uid58921	NC_009667	2887297	0.563912	2917466	3033541	3182640	147	882	3528	19844	19846	19943	3437	3439	3458	0.0451925	899	902	910	0.00279202	36	30	83	55	92	1086814	1818010
Acidithiobacillus ferrooxidans ATCC 53993	uid58613	NC_011206	2885038	0.592064	2915201	3031376	3180517	147	882	3528	19829	19831	19875	3434	3436	3447	0.0236876	898	901	907	0.0022141	20	46	116	53	94	1046537	1856022
Lactobacillus rhamnosus LOCK900	uid210957	NC_021723	2883376	0.470764	2913540	3029665	3178695	147	882	3528	19817	19820	19965	3432	3434	3462	0.0678006	898	900	911	0.00450914	30	23	78	56	91	1105196	1795702
Listeria monocytogenes SLCC7179	uid175107	NC_018593	2882234	0.382762	2912390	3028521	3177344	147	882	3528	19810	19812	19844	3431	3433	3440	0.0164785	898	900	906	0.00167713	33	41	138	39	108	769342	2130406
Staphylococcus aureus Mu3	uid58817	NC_009782	2880168	0.330783	2910336	3026393	3175207	147	882	3528	19796	19798	19823	3429	3431	3439	0.0128846	897	900	905	0.00132967	36	67	336	30	117	591361	2306333
Staphylococcus aureus Newman	uid58839	NC_009641	2878897	0.330917	2909050	3025208	3174151	147	882	3528	19787	19789	19867	3427	3429	3448	0.0385706	897	899	906	0.00298672	45	57	298	27	120	531980	2364428
Staphylococcus aureus Mu50	uid57835	NC_002758	2878529	0.330771	2908690	3024805	3173886	147	882	3528	19785	19787	19790	3427	3429	3436	0.00300142	897	899	905	0.00109794	36	49	496	19	128	374328	2521720
Listeria monocytogenes Finland 1998	uid54443	NC_017547	2874431	0.382772	2904592	3020665	3169738	147	882	3528	19757	19759	19780	3422	3424	3431	0.0136603	895	898	904	0.00152662	29	42	100	51	96	1003335	1888615
Desulfovibrio desulfuricans ATCC 27774	uid59213	NC_011883	2873437	0.584216	2903599	3019659	3168695	147	882	3528	19750	19752	19807	3421	3423	3437	0.0259683	895	898	905	0.00258269	35	48	118	44	103	865369	2025588
Staphylococcus aureus USA300 TCH1516	uid58925	NC_010079	2872915	0.329527	2903084	3019176	3168124	147	882	3528	19746	19748	19869	3420	3423	3445	0.057967	895	897	906	0.00300014	27	54	137	32	115	629190	2261252
Staphylococcus aureus USA300 FPR3757	uid58555	NC_007793	2872769	0.32948	2902940	3019030	3168011	147	882	3528	19745	19747	19869	3420	3422	3445	0.0607424	895	897	906	0.00300014	50	67	150	25	122	491523	2398775
Staphylococcus aureus ST398	uid159247	NC_017333	2872582	0.331231	2902761	3018866	3167884	147	882	3528	19744	19746	19830	3420	3422	3441	0.0404278	895	897	905	0.00364146	40	47	226	26	121	511239	2378880
Desulfohalobium retbaense DSM 5692	uid59183	NC_013223	2864304	0.578892	2894262	3009584	3157606	146	876	3504	19821	19823	19927	3433	3435	3458	0.0525414	898	901	910	0.00382943	23	41	93	43	103	848696	2033010
Adlercreutzia equolifaciens DSM 19450	uid223286	NC_022567	2862526	0.638488	2892478	3007896	3155679	146	876	3504	19809	19811	19889	3431	3433	3449	0.0362459	898	900	908	0.00304755	37	74	153	21	125	414229	2465693
Methylovorus MP688	uid60723	NC_014733	2862391	0.557698	2892349	3007714	3155482	146	876	3504	19808	19810	19898	3431	3433	3450	0.0439712	898	900	909	0.00256886	21	41	77	42	104	828401	2051392
Lactobacillus casei Zhang	uid50673	NC_014334	2861848	0.467959	2891819	3007140	3154968	146	876	3504	19804	19806	19934	3430	3432	3456	0.0639124	897	900	909	0.00372154	31	30	59	65	81	1281930	1597333
Paracoccus denitrificans PD1222	uid58187	NC_008686	2852282	0.671108	2882037	2996557	3143376	145	870	3480	19874	19876	19888	3442	3444	3450	0.00837276	900	903	909	0.00170027	44	75	265	26	119	514555	2355012
Kangiella koreensis DSM 16069	uid59209	NC_013166	2852073	0.439527	2881824	2996356	3143133	145	870	3480	19872	19874	19967	3441	3444	3462	0.0433691	900	903	910	0.00253823	21	18	103	64	81	1266517	1602837
Staphylococcus aureus CC45	uid209174	NC_021554	2850503	0.331522	2880263	2994838	3141690	145	870	3480	19861	19863	19983	3439	3442	3465	0.0560719	900	902	912	0.00408469	40	42	134	43	102	850417	2017376
Haloferax volcanii DS2	uid46845	NC_013967	2847757	0.670441	2877513	2992033	3139246	145	870	3480	19842	19844	19973	3436	3439	3464	0.0617094	899	902	911	0.00356651	53	81	331	17	128	335885	2529158
Anoxybacillus flavithermus WK1	uid59135	NC_011567	2846746	0.420259	2876501	2991048	3138161	145	870	3480	19835	19837	19969	3435	3437	3465	0.0656557	899	901	910	0.00397191	42	46	299	39	106	770423	2093608
Staphylococcus aureus 11819 97	uid159981	NC_017351	2846546	0.33077	2876297	2990886	3138054	145	870	3480	19834	19836	19912	3435	3437	3454	0.0392885	899	901	908	0.00291677	33	48	130	28	117	553012	2310815
Thermaerobacter marianensis DSM 12885	uid61727	NC_014831	2844696	0.729267	2874435	2988924	3136031	145	870	3480	19821	19823	19936	3433	3435	3457	0.0528039	898	901	910	0.00356651	70	79	490	8	137	157894	2704071
Rhizobium IRBG74	uid222820	NC_022535	2844565	0.596569	2874315	2988861	3136058	145	870	3480	19820	19822	19948	3433	3435	3459	0.0606718	898	901	910	0.00390903	36	37	111	37	108	730237	2131608
Caldicellulosiruptor kronotskyensis 2002	uid60491	NC_014720	2843785	0.353053	2873532	2988100	3134912	145	870	3480	19815	19817	19887	3432	3434	3447	0.032509	898	900	907	0.00192792	44	52	439	32	113	631392	2229670
Methanoplanus petrolearius DSM 11571	uid52695	NC_014507	2843290	0.476892	2873039	2987562	3134539	145	870	3480	19812	19814	19825	3431	3433	3440	0.00912853	898	900	906	0.00170027	27	26	65	60	85	1183690	1676879
Treponema denticola ATCC 35405	uid57583	NC_002967	2843201	0.381098	2872941	2987534	3134334	145	870	3480	19811	19813	19881	3431	3433	3448	0.035392	898	900	907	0.00245553	41	37	131	37	108	729904	2130567
Agrobacterium fabrum C58	uid57865	NC_003062	2841580	0.597349	2871336	2985809	3132633	145	870	3480	19800	19802	19842	3429	3431	3443	0.0216998	897	900	906	0.00172439	33	35	105	39	106	768922	2089944
Listeria monocytogenes SLCC2376	uid175111	NC_018590	2840185	0.384965	2869925	2984509	3131406	145	870	3480	19790	19792	19887	3428	3430	3448	0.0465323	897	899	908	0.00290257	37	35	132	42	103	827653	2029802
Idiomarina loihiensis GSL 199	uid205256	NC_021286	2839759	0.473197	2869513	2984049	3131121	145	870	3480	19787	19789	19895	3427	3429	3451	0.0533397	897	899	907	0.00347264	18	24	106	62	83	1221686	1635357
Corynebacterium callunae DSM 20147	uid193714	NC_020506	2839551	0.527128	2869311	2983861	3130953	145	870	3480	19786	19788	19830	3427	3429	3442	0.0243427	897	899	905	0.00218876	23	32	70	56	89	1103312	1753529
Idiomarina loihiensis L2TR	uid58087	NC_006512	2839318	0.47322	2869052	2983609	3130653	145	870	3480	19784	19786	19884	3427	3429	3449	0.0476558	897	899	906	0.003082	26	23	50	71	74	1398713	1457869
Clostridium SY8519	uid68705	NC_015737	2835737	0.510505	2865488	2979998	3127119	145	870	3480	19759	19761	19903	3422	3425	3453	0.0687363	895	898	909	0.00433961	36	34	69	43	102	846019	2006999
Candidatus Nitrososphaera gargensis Ga9 2	uid176707	NC_018719	2833868	0.486462	2863616	2978192	3125271	145	870	3480	19747	19749	19762	3420	3423	3429	0.00527036	895	898	903	0.000908831	22	32	57	63	82	1238774	1612372
Bifidobacterium longum infantis ATCC 15697	uid58677	NC_011593	2832748	0.602268	2862295	2976010	3121696	144	864	3456	19875	19877	19881	3442	3444	3451	0.00306399	900	903	909	0.00095981	38	64	100	28	116	554139	2295772
Staphylococcus aureus ED133	uid159689	NC_017337	2832478	0.331161	2862030	2975805	3121637	144	864	3456	19873	19875	19897	3441	3444	3452	0.0131532	900	903	908	0.00178394	45	51	216	27	117	534300	2315346
Staphylococcus aureus HO 5096 0412	uid162163	NC_017763	2832299	0.330307	2861842	2975585	3121320	144	864	3456	19871	19873	20006	3441	3443	3468	0.0663246	900	903	911	0.00348476	38	48	135	36	108	712466	2136992
Bifidobacterium longum infantis ATCC 15697	uid159865	NC_017219	2828958	0.602277	2858502	2972278	3118372	144	864	3456	19848	19850	19952	3437	3440	3457	0.046381	899	902	909	0.00315691	30	57	146	29	115	573159	2272959
Enterococcus hirae ATCC 9790	uid70619	NC_018081	2827741	0.371629	2857285	2971189	3117178	144	864	3456	19841	19842	19880	3436	3438	3447	0.0223662	899	901	906	0.00173636	33	44	118	35	109	691455	2153446
Burkholderia glumae BGR1	uid59397	NC_012721	2827333	0.69177	2856871	2970633	3116776	144	864	3456	19837	19839	19901	3435	3438	3452	0.031989	899	901	909	0.00235105	68	90	1190	8	136	158024	2686463
Staphylococcus aureus ED98	uid41455	NC_013450	2824404	0.330389	2853946	2967659	3113488	144	864	3456	19817	19819	19831	3432	3434	3442	0.00989462	898	900	906	0.00168744	35	62	281	27	117	532784	2308778
Agrobacterium H13 3	uid63403	NC_015183	2823930	0.591709	2853479	2967260	3113239	144	864	3456	19813	19815	19931	3431	3434	3458	0.0570405	898	900	910	0.00406183	32	39	119	45	99	887801	1953294
Staphylococcus aureus 04 02981	uid161969	NC_017340	2821452	0.330947	2850995	2964757	3110539	144	864	3456	19796	19798	19884	3429	3431	3451	0.043946	897	900	907	0.00297949	36	49	159	39	105	768769	2069842
Staphylococcus aureus NCTC 8325	uid57795	NC_007795	2821361	0.33074	2850911	2964645	3110418	144	864	3456	19795	19797	19936	3428	3431	3457	0.0662841	897	900	910	0.00306266	34	49	187	34	110	670306	2168221
Methanoregula formicicum SMSP	uid184406	NC_019943	2820858	0.555263	2850390	2964176	3110092	144	864	3456	19792	19794	19861	3428	3430	3448	0.0340798	897	899	906	0.0031034	26	36	356	46	98	906549	1931457
Halogeometricum borinquense DSM 11551	uid54919	NC_014729	2820544	0.614321	2850092	2963859	3109723	144	864	3456	19790	19792	19832	3428	3430	3437	0.0176773	897	899	905	0.00144697	35	66	206	22	122	433528	2404180
Staphylococcus aureus MW2	uid57903	NC_003923	2820462	0.330336	2850006	2963767	3109700	144	864	3456	19789	19791	19893	3427	3430	3449	0.0487907	897	899	908	0.00304895	44	54	138	33	111	650269	2187353
Deinococcus deserti VCD115	uid58615	NC_012526	2819842	0.637704	2849382	2963193	3109277	144	864	3456	19785	19787	19845	3427	3429	3441	0.0308362	897	899	905	0.00268373	47	46	219	33	111	650188	2186810
Acetobacter pasteurianus 386B	uid214433	NC_021991	2818679	0.532285	2848226	2961984	3108160	144	864	3456	19777	19779	19826	3425	3428	3438	0.02379	896	899	905	0.00176031	37	38	124	40	104	787774	2048068
Exiguobacterium antarcticum B7	uid176125	NC_018665	2815863	0.477666	2845400	2959203	3105263	144	864	3456	19757	19759	19872	3422	3425	3449	0.055648	895	898	907	0.00386099	26	34	80	54	90	1062342	1770674
Halorhabdus tiamatea SARL4B	uid214082	NC_021921	2815791	0.637523	2845346	2959068	3105113	144	864	3456	19757	19759	19800	3422	3424	3437	0.0237335	895	898	904	0.00180726	45	56	214	24	120	472183	2360779
Acetobacter pasteurianus IFO 3283 01 42C	uid158377	NC_017150	2815241	0.534092	2844786	2958453	3104545	144	864	3456	19753	19755	19820	3421	3424	3437	0.0309231	895	898	905	0.00226024	32	53	79	39	105	767099	2065303
Staphylococcus aureus N315	uid57837	NC_002745	2814816	0.330431	2844372	2958083	3104034	144	864	3456	19750	19752	19824	3421	3423	3439	0.0345488	895	898	905	0.00242124	39	65	217	27	117	530986	2301002
Listeria welshimeri serovar 6b SLCC5334	uid61605	NC_008555	2814130	0.365781	2843679	2957514	3103447	144	864	3456	19745	19747	19853	3420	3423	3445	0.0509423	895	897	905	0.00409265	27	47	128	39	105	766787	2064508
Sulfolobus islandicus Y N 15 51	uid58825	NC_012623	2812165	0.355108	2841511	2954420	3099370	143	858	3432	19868	19870	19963	3441	3443	3463	0.0443762	900	903	910	0.00341096	33	43	93	34	109	672668	2156545
Nitrosomonas europaea ATCC 19718	uid57647	NC_004757	2812094	0.510238	2841435	2954361	3099155	143	858	3432	19868	19870	19894	3441	3443	3450	0.012231	900	903	908	0.00123638	23	32	62	62	81	1226640	1602497
Staphylococcus aureus JKD6159	uid159691	NC_017338	2811435	0.330128	2840770	2953712	3098596	143	858	3432	19863	19865	19944	3440	3442	3461	0.0375539	900	902	911	0.00376595	43	61	146	24	119	474694	2353778
Enterococcus faecalis Symbioflor 1	uid183342	NC_019770	2810675	0.379426	2840015	2952967	3098064	143	858	3432	19858	19860	19895	3439	3441	3452	0.020796	900	902	908	0.00262276	44	42	137	32	111	632760	2194957
Staphylococcus aureus COL	uid57797	NC_002951	2809422	0.330222	2838762	2951707	3096823	143	858	3432	19849	19851	19918	3437	3440	3454	0.0325697	899	902	908	0.0024207	41	45	174	29	114	573182	2253282
Halalkalicoccus jeotgali B3	uid50305	NC_014297	2809118	0.653576	2838456	2951562	3096276	143	858	3432	19847	19849	19898	3437	3440	3450	0.0253628	899	902	907	0.00177262	44	68	247	20	123	395316	2430842
Clostridium tetani 12124569	uid227214	NC_022777	2807481	0.289903	2836827	2949760	3094822	143	858	3432	19835	19837	19966	3435	3437	3461	0.061543	899	901	909	0.00382191	71	66	300	13	130	256889	2567640
Staphylococcus aureus TCH60	uid159859	NC_017342	2802675	0.330705	2832001	2945009	3089620	143	858	3432	19802	19804	19847	3430	3432	3442	0.0234689	897	900	905	0.00177262	39	59	162	31	112	611257	2208446
Staphylococcus aureus MSSA476	uid57841	NC_002953	2799802	0.330484	2829156	2942075	3087131	143	858	3432	19782	19784	19812	3426	3428	3439	0.018365	896	899	905	0.0018886	48	42	137	19	124	374264	2442594
Clostridium tetani E88	uid57683	NC_004557	2799251	0.289267	2828604	2941588	3086703	143	858	3432	19778	19780	19830	3426	3428	3440	0.0261287	896	899	905	0.00191095	50	80	284	10	133	196992	2619314
Listeria seeligeri serovar 1 2b SLCC3954	uid46215	NC_013891	2797636	0.376101	2826987	2939973	3084999	143	858	3432	19767	19769	19776	3424	3426	3433	0.0070936	896	898	904	0.00120155	17	41	122	43	100	846377	1968312
Vibrio cholerae LMA3984 4	uid159541	NC_017270	2791729	0.484302	2820859	2933067	3076973	142	852	3408	19863	19865	19897	3440	3442	3453	0.0187168	900	902	909	0.00217643	27	24	68	62	80	1226301	1582346
Corynebacterium aurimucosum ATCC 700975	uid59409	NC_012590	2790189	0.609988	2819323	2931461	3075486	142	852	3408	19852	19854	19907	3438	3440	3453	0.0260759	899	902	908	0.00264123	25	42	187	55	87	1087241	1719870
Methanoculleus bourgensis MS2	uid171377	NC_018227	2789774	0.610072	2818901	2931034	3075091	142	852	3408	19849	19851	19917	3437	3440	3452	0.0317305	899	902	909	0.00252453	32	44	103	38	104	751077	2055612
Staphylococcus aureus SA957	uid221288	NC_022442	2789538	0.330549	2818666	2930815	3074832	142	852	3408	19847	19849	19961	3437	3439	3461	0.0543659	899	902	910	0.00374678	43	54	151	28	114	553367	2253087
Staphylococcus aureus M013	uid88065	NC_016928	2788636	0.330545	2817760	2929930	3073981	142	852	3408	19841	19843	19905	3436	3438	3450	0.0303304	899	901	907	0.00260842	42	49	146	28	114	553201	2252347
Burkholderia cenocepacia AU 1054	uid58371	NC_008061	2788459	0.672692	2817590	2929769	3073846	142	852	3408	19840	19842	19871	3436	3438	3446	0.0176551	899	901	907	0.00146735	64	68	300	12	130	237072	2568306
Corynebacterium maris DSM 45190	uid214081	NC_021915	2787574	0.670771	2816712	2928893	3072960	142	852	3408	19833	19836	19972	3435	3437	3464	0.0682769	899	901	911	0.00412949	43	68	203	21	121	414728	2389772
Caldicellulosiruptor kristjanssonii 177R1B	uid60393	NC_014721	2786473	0.363129	2815607	2927779	3071820	142	852	3408	19826	19828	19859	3434	3436	3445	0.0161025	898	901	906	0.00134485	47	55	905	22	120	434352	2369043
Thermoanaerobacterium thermosaccharolyticum DSM 571	uid51639	NC_014410	2785752	0.343177	2814884	2927103	3071136	142	852	3408	19821	19823	19841	3433	3435	3443	0.0123731	898	901	907	0.000880411	41	35	119	35	107	690791	2111881
Thermoanaerobacter wiegelii Rt8 B1	uid52581	NC_015958	2785056	0.345532	2814184	2926358	3070446	142	852	3408	19816	19818	19852	3432	3434	3444	0.0208104	898	900	906	0.0016074	52	49	485	24	118	473574	2328398
Kytococcus sedentarius DSM 20547	uid59071	NC_013169	2785024	0.720614	2814152	2926318	3070302	142	852	3408	19816	19817	19820	3432	3434	3441	0.00723948	898	900	906	0.00109807	47	77	222	11	131	217051	2584889
Thermoanaerobacterium thermosaccharolyticum M0795	uid184821	NC_019970	2783395	0.341053	2812529	2924687	3068448	142	852	3408	19804	19806	19882	3430	3432	3448	0.0371934	897	900	906	0.00265749	55	54	1614	21	121	414116	2386201
Staphylococcus aureus 08BA02176	uid175257	NC_018608	2782313	0.331444	2811441	2923630	3067443	142	852	3408	19796	19798	19927	3429	3431	3458	0.0645812	897	900	910	0.00380381	42	50	158	29	113	571648	2227581
Listeria monocytogenes N53 1	uid193767	NC_020558	2776847	0.383379	2805984	2918240	3062332	142	852	3408	19758	19760	19821	3422	3425	3437	0.0304212	895	898	905	0.00201193	30	42	99	31	111	609909	2183863
Listeria monocytogenes La111	uid193768	NC_020557	2776517	0.383422	2805646	2917848	3061893	142	852	3408	19756	19758	19772	3422	3424	3431	0.00870957	895	898	904	0.00121001	34	49	105	35	107	688515	2104919
Ketogulonicigenium vulgare Y25	uid59581	NC_014625	2776084	0.62101	2805216	2917411	3061447	142	852	3408	19753	19755	19762	3421	3424	3430	0.0067464	895	898	904	0.000973331	31	68	205	26	116	511383	2281621
Clostridium botulinum BKT015925	uid66203	NC_015425	2773157	0.286612	2802085	2913429	3056279	141	846	3384	19870	19872	20003	3441	3443	3468	0.062506	900	903	911	0.00401994	57	78	262	7	134	138503	2651456
Caldicellulosiruptor hydrothermalis 108	uid60157	NC_014652	2770676	0.36328	2799607	2910975	3054043	141	846	3384	19853	19855	19902	3438	3440	3453	0.0263141	899	902	908	0.00217185	33	55	125	40	101	790761	1996720
Burkholderia CCGE1001	uid42975	NC_015137	2770302	0.63927	2799230	2910656	3053735	141	846	3384	19850	19852	19949	3438	3440	3459	0.0498855	899	902	911	0.0029407	32	57	201	32	109	632507	2154597
Burkholderia ambifaria MC40 6	uid58701	NC_010552	2769414	0.669489	2798334	2909723	3052858	141	846	3384	19844	19846	19902	3437	3439	3454	0.0305685	899	902	908	0.00245504	60	72	305	13	128	256884	2529324
Flavobacteriaceae bacterium 3519 10	uid59413	NC_013062	2768102	0.429539	2797033	2908412	3051465	141	846	3384	19835	19837	19849	3435	3437	3446	0.0132233	899	901	907	0.00186923	26	38	77	41	100	809788	1975119
Ketogulonicigenium vulgare WSH 001	uid161161	NC_017384	2766400	0.620647	2795328	2906733	3049777	141	846	3384	19823	19825	19827	3433	3435	3442	0.00392268	898	901	907	0.000591104	26	47	165	37	104	730335	2052867
Brachyspira pilosicoli B2904	uid175255	NC_018607	2765477	0.279578	2794393	2905771	3048552	141	846	3384	19816	19818	19884	3432	3434	3449	0.0323472	898	900	907	0.00304289	56	99	352	8	133	157859	2624408
Burkholderia thailandensis MSMB121	uid201037	NC_021174	2763585	0.684769	2792513	2903880	3046595	141	846	3384	19803	19805	19813	3430	3432	3440	0.0104456	897	900	906	0.00153573	74	98	443	8	133	157748	2622639
Chlorobium limicola DSM 245	uid58127	NC_010803	2763181	0.516313	2792103	2903523	3046167	141	846	3384	19800	19802	19828	3429	3432	3439	0.0129021	897	900	906	0.00179777	24	43	519	50	91	985802	1794175
Staphylococcus aureus MSHR1132	uid89393	NC_016941	2762785	0.325891	2791716	2903115	3045928	141	846	3384	19797	19799	19852	3429	3431	3444	0.0275858	897	900	906	0.00211066	32	57	157	20	121	394259	2385331
Tepidanaerobacter acetatoxydans Re1	uid184827	NC_019954	2761252	0.377638	2790173	2901552	3044549	141	846	3384	19786	19788	19858	3427	3429	3445	0.0383796	897	899	907	0.00295552	27	53	131	35	106	689572	2088475
Staphylococcus aureus ST228 15532	uid193756	NC_020532	2759883	0.330488	2788801	2900186	3043291	141	846	3384	19776	19778	19890	3425	3428	3451	0.0540316	896	899	907	0.0038986	40	49	147	22	119	433223	2343452
Tepidanaerobacter Re1	uid66873	NC_015519	2759867	0.377582	2788790	2900139	3043253	141	846	3384	19776	19778	19875	3425	3428	3447	0.0498575	896	899	906	0.00298493	38	46	122	41	100	807366	1969298
Staphylococcus aureus ST228 16035	uid193757	NC_020533	2759835	0.330484	2788753	2900124	3043244	141	846	3384	19776	19778	19842	3425	3428	3442	0.0306143	896	899	905	0.00265997	34	64	132	28	113	551372	2225255
Staphylococcus aureus ST228 10497	uid193755	NC_020564	2759512	0.330528	2788441	2899744	3042750	141	846	3384	19774	19776	19800	3425	3427	3436	0.0152843	896	899	904	0.00169782	44	58	223	25	116	492252	2284063
Staphylococcus aureus ST228 10388	uid193754	NC_020529	2759510	0.330538	2788441	2899760	3042847	141	846	3384	19774	19776	19797	3425	3427	3434	0.0124046	896	899	905	0.00102382	41	53	204	23	118	452875	2323440
Staphylococcus aureus	uid193759	NC_020536	2759473	0.330519	2788399	2899754	3042863	141	846	3384	19773	19775	19899	3425	3427	3451	0.0628965	896	899	908	0.0038986	55	50	168	16	125	315029	2461244
Staphylococcus aureus	uid193758	NC_020566	2759457	0.330502	2788379	2899719	3042815	141	846	3384	19773	19775	19884	3425	3427	3451	0.0559396	896	899	907	0.0038986	42	60	198	29	112	570976	2205277
Staphylococcus aureus ST228 18583	uid193761	NC_020568	2759328	0.330519	2788251	2899534	3042636	141	846	3384	19772	19774	19896	3425	3427	3451	0.0592548	896	899	908	0.0038986	38	54	127	28	113	551259	2224866
Staphylococcus aureus ST228 18412	uid193760	NC_020537	2759263	0.330524	2788192	2899526	3042571	141	846	3384	19772	19774	19830	3425	3427	3442	0.0302234	896	899	905	0.00265997	33	55	261	38	103	748150	2027916
Staphylococcus aureus 55 2053	uid55909	NC_022113	2756919	0.330124	2785854	2897237	3040296	141	846	3384	19755	19757	19865	3422	3424	3447	0.0562513	895	898	907	0.00387613	30	58	116	32	109	629469	2144259
Burkholderia rhizoxinica HKI 454	uid60487	NC_014722	2755309	0.615786	2784234	2895596	3038322	141	846	3384	19744	19746	19795	3420	3422	3435	0.0255043	895	897	903	0.0028502	35	51	143	41	100	806052	1966056
Candidatus Puniceispirillum marinum IMCC1322	uid47081	NC_014010	2753527	0.491547	2782239	2892812	3034555	140	840	3360	19871	19873	19901	3441	3443	3453	0.017947	900	903	909	0.00224731	29	36	49	51	89	1009166	1761033
Candidatus Methylomirabilis oxyfera	uid161981	NC_013260	2752854	0.589386	2781576	2892206	3034058	140	840	3360	19866	19868	19923	3440	3443	3454	0.0278595	900	902	908	0.00218737	24	37	82	41	99	811070	1958466
Staphylococcus aureus CN1	uid217769	NC_022226	2751266	0.329968	2779983	2890598	3032575	140	840	3360	19855	19857	19863	3438	3441	3447	0.00532714	899	902	908	0.000787543	46	55	167	27	113	533824	2234119
Corynebacterium terpenotabidum Y 11	uid210639	NC_021663	2751233	0.674197	2779952	2890517	3032554	140	840	3360	19854	19856	19969	3438	3441	3465	0.054522	899	902	910	0.00409219	43	65	216	16	124	316321	2451591
Staphylococcus aureus LGA251	uid159391	NC_017349	2750834	0.331578	2779553	2890193	3032252	140	840	3360	19851	19853	19987	3438	3440	3467	0.0636365	899	902	911	0.00384666	36	71	158	26	114	514071	2253442
Jonesia denitrificans DSM 20603	uid59053	NC_013174	2749646	0.587742	2778363	2888978	3031120	140	840	3360	19843	19845	19911	3436	3439	3452	0.0341935	899	902	908	0.00129748	26	40	100	41	99	810115	1956208
Thioalkalivibrio K90mix	uid46181	NC_013889	2744800	0.66274	2773526	2884105	3025923	140	840	3360	19808	19810	19930	3431	3433	3457	0.0576957	898	900	910	0.00405959	36	55	135	30	110	591719	2169767
Staphylococcus aureus RF122	uid57661	NC_007622	2742531	0.329777	2771244	2881867	3023698	140	840	3360	19792	19794	19886	3428	3430	3448	0.0482246	897	899	908	0.00313608	45	48	115	31	109	610952	2148252
Sphaerobacter thermophilus DSM 20745	uid41997	NC_013523	2741033	0.685146	2769745	2880336	3022356	140	840	3360	19781	19783	19918	3426	3428	3453	0.0690888	896	899	907	0.00382355	41	66	175	17	123	334845	2422860
Enterococcus faecalis OG1RF	uid54927	NC_017316	2739625	0.379824	2768348	2878984	3021097	140	840	3360	19771	19773	19899	3424	3427	3450	0.0637813	896	899	909	0.00370588	36	38	186	34	106	669342	2086966
Staphylococcus aureus 6850	uid217772	NC_022222	2736560	0.329863	2765280	2875867	3017812	140	840	3360	19750	19752	19754	3421	3423	3430	0.00883407	895	898	904	0.00160297	37	43	136	27	113	530996	2222244
Chlorobium phaeobacteroides BS1	uid58131	NC_010831	2736403	0.492257	2765124	2875706	3017782	140	840	3360	19748	19750	19873	3421	3423	3448	0.0606219	895	898	905	0.00372971	31	37	62	42	98	826003	1927081
Sulfolobus islandicus L S 2 15	uid58871	NC_012589	2736272	0.353216	2764994	2875571	3017688	140	840	3360	19747	19749	19881	3420	3423	3447	0.0648184	895	898	906	0.00404866	21	43	244	38	102	747340	2005614
Halorubrum lacusprofundi ATCC 49239	uid58807	NC_012029	2735295	0.671322	2764018	2874639	3016380	140	840	3360	19740	19742	19877	3419	3422	3447	0.0629302	895	897	906	0.00451429	64	82	259	13	127	255532	2496446
Mannheimia haemolytica M42548	uid198769	NC_021082	2731870	0.412972	2760390	2870184	3011168	139	834	3336	19856	19858	19982	3439	3441	3464	0.0608457	900	902	912	0.00386272	40	38	119	39	100	771114	1977322
Treponema succinifaciens DSM 2489	uid65781	NC_015385	2731853	0.39401	2760361	2870151	3011066	139	834	3336	19856	19858	19963	3439	3441	3465	0.0512819	900	902	911	0.00443671	42	62	143	20	119	395547	2352860
Staphylococcus aureus ECT R 2	uid159389	NC_017343	2729540	0.330571	2758057	2867860	3008924	139	834	3336	19840	19842	19860	3436	3438	3445	0.010731	899	901	907	0.00119922	29	61	146	29	110	572925	2173178
Staphylococcus aureus SA40	uid221289	NC_022443	2728308	0.330564	2756818	2866677	3007780	139	834	3336	19831	19833	19869	3434	3437	3444	0.0164065	898	901	907	0.00134077	46	50	148	28	111	552913	2191951
Ralstonia eutropha JMP134	uid58047	NC_007348	2726152	0.653777	2754670	2864520	3005395	139	834	3336	19815	19817	19920	3432	3434	3457	0.0501752	898	900	909	0.00443671	36	43	164	31	108	611772	2130944
Sulfolobus islandicus L D 8 5	uid43679	NC_013769	2722032	0.354671	2750537	2860374	3001414	139	834	3336	19786	19788	19803	3427	3429	3436	0.0108643	897	899	905	0.00172225	32	51	238	39	100	768375	1970208
Clostridium sticklandii	uid59585	NC_014614	2715461	0.335024	2743965	2853778	2994518	139	834	3336	19738	19740	19856	3419	3421	3443	0.0612818	895	897	906	0.00350913	35	51	148	27	112	530654	2201357
Staphylococcus aureus 71193	uid162141	NC_017673	2715000	0.331348	2743312	2852334	2992102	138	828	3312	19877	19879	19885	3442	3444	3451	0.00810659	900	903	909	0.00181187	38	51	186	25	113	494827	2236617
Burkholderia phenoliruptrix BR3459a	uid176370	NC_018672	2713495	0.640781	2741813	2850812	2990553	138	828	3312	19866	19868	19888	3440	3443	3450	0.0108088	900	902	909	0.00221908	37	50	169	25	113	494550	2235395
Granulibacter bethesdensis CGDNIH1	uid58661	NC_008343	2708355	0.594301	2736674	2845672	2985732	138	828	3312	19828	19830	19955	3434	3436	3462	0.0663223	898	901	912	0.00434471	33	32	85	39	99	770160	1954646
Mannheimia haemolytica D174	uid212305	NC_021739	2702201	0.413245	2730504	2839610	2979678	138	828	3312	19784	19786	19827	3427	3429	3438	0.020756	897	899	905	0.00195704	37	40	75	43	95	847100	1871536
Gluconobacter oxydans 621H	uid58239	NC_006677	2702173	0.614458	2730481	2839459	2979402	138	828	3312	19784	19786	19799	3427	3429	3435	0.00943837	897	899	905	0.00173473	38	46	139	33	105	650103	2068510
Sulfolobus islandicus Y G 57 14	uid58923	NC_012622	2702058	0.35601	2730371	2839411	2979445	138	828	3312	19783	19785	19821	3426	3429	3438	0.0193354	896	899	905	0.00233911	19	39	88	49	89	965261	1753242
Enterococcus faecium DO	uid55353	NC_017960	2698137	0.383835	2726444	2835437	2975366	138	828	3312	19754	19756	19873	3422	3424	3448	0.0581946	895	898	907	0.00392571	25	46	131	28	110	550758	2163818
Kocuria rhizophila DC2201	uid59099	NC_010617	2697540	0.715988	2725847	2834838	2974849	138	828	3312	19750	19752	19824	3421	3423	3441	0.0368729	895	898	905	0.00292778	63	69	260	16	122	314654	2399325
Methylophaga JAM7	uid162949	NC_017856	2697465	0.480912	2725768	2834846	2974807	138	828	3312	19749	19751	19888	3421	3423	3450	0.0697879	895	898	907	0.00415151	19	20	258	63	75	1239016	1474884
Burkholderia phymatum STM815	uid58699	NC_010623	2697374	0.627075	2725687	2834629	2974581	138	828	3312	19749	19751	19795	3421	3423	3435	0.0248543	895	898	904	0.00181187	40	43	198	31	107	609620	2104199
Synechococcus elongatus PCC 6301	uid58235	NC_006576	2696255	0.558243	2724563	2833442	2970488	138	828	3312	19741	19743	19772	3419	3422	3429	0.0174705	895	896	903	0.0022998	23	25	131	50	88	982860	1729835
Synechococcus elongatus PCC 7942	uid58045	NC_007604	2695903	0.558067	2724208	2833198	2973044	138	828	3312	19738	19740	19833	3419	3421	3439	0.0475771	895	897	904	0.00310905	18	38	123	39	99	766506	1945834
Sulfolobus tokodaii 7	uid57807	NC_003106	2694756	0.32987	2722866	2831031	2969834	137	822	3288	19872	19874	19994	3441	3444	3466	0.0592482	900	903	911	0.00335981	28	61	680	24	113	474916	2236168
Staphylococcus aureus VC40	uid88071	NC_016912	2692570	0.330105	2720676	2828953	2967900	137	822	3288	19856	19858	19984	3439	3441	3466	0.0662163	900	902	911	0.00424768	38	52	175	21	116	415204	2293690
Sulfolobus islandicus M 16 27	uid58851	NC_012632	2692402	0.352188	2720501	2828677	2967683	137	822	3288	19855	19857	19954	3438	3441	3460	0.0474741	899	902	909	0.00370054	29	31	437	41	96	810616	1898103
Thermoanaerobacter tengcongensis MB4	uid57813	NC_003869	2689445	0.377949	2717550	2825740	2964767	137	822	3288	19834	19836	19852	3435	3437	3444	0.0128249	899	901	907	0.00155103	33	49	1756	27	110	533265	2172503
Gallibacterium anatis UMN179	uid66567	NC_015460	2687335	0.401183	2715433	2823568	2962368	137	822	3288	19818	19820	19918	3432	3434	3453	0.0523433	898	900	907	0.00338723	33	43	121	35	102	690698	2012953
Leifsonia xyli cynodontis DSM 46306	uid221294	NC_022438	2686418	0.687571	2714521	2822685	2961468	137	822	3288	19812	19814	19818	3431	3433	3440	0.00644127	898	900	906	0.00129054	43	62	173	28	109	552392	2150347
Staphylococcus haemolyticus JCSC1435	uid62919	NC_007168	2685015	0.329911	2713119	2821310	2959952	137	822	3288	19801	19803	19910	3429	3432	3452	0.0557299	897	900	908	0.00341444	53	54	152	28	109	552191	2149146
Cupriavidus necator N 1	uid68689	NC_015723	2684606	0.670861	2712704	2820898	2959658	137	822	3288	19798	19800	19908	3429	3431	3453	0.056325	897	900	909	0.00326199	35	63	210	26	111	512661	2188261
Candidatus Chloracidobacterium thermophilum B	uid73587	NC_016024	2683362	0.617455	2711460	2819664	2958429	137	822	3288	19789	19791	19888	3427	3430	3448	0.0484015	897	899	907	0.00372546	25	44	98	34	103	669967	2029711
Prochlorococcus marinus MIT 9303	uid58305	NC_008820	2682675	0.503089	2710776	2819053	2957955	137	822	3288	19784	19786	19881	3427	3429	3447	0.0492512	897	899	908	0.00301125	23	44	75	49	88	965301	1733693
Legionella pneumophila Hextuple 2q	uid197191	NC_017525	2682626	0.388097	2710728	2818958	2957876	137	822	3288	19786	19786	19832	3429	3429	3437	0.0238538	899	899	903	0.00160958	30	30	1009	68	69	1339600	1359346
Legionella pneumophila Hextuple 3a	uid197192	NC_017526	2682626	0.388104	2710728	2818958	2957876	137	822	3288	19786	19786	19832	3429	3429	3437	0.0238538	899	899	903	0.00160958	29	29	1007	70	67	1379000	1319946
Mannheimia haemolytica D153	uid212303	NC_021743	2681844	0.412879	2709949	2818186	2957179	137	822	3288	19778	19780	19866	3426	3428	3448	0.0430548	896	899	906	0.00356037	39	34	103	28	109	551520	2146647
Xylella fastidiosa 9a5c	uid57849	NC_002488	2679306	0.529957	2707401	2815642	2954655	137	822	3288	19760	19762	19776	3423	3425	3432	0.00886197	896	898	904	0.00109675	16	39	117	57	80	1121528	1574091
Halorhodospira halophila SL1	uid58473	NC_008789	2678452	0.683958	2706553	2814745	2953626	137	822	3288	19753	19755	19875	3421	3424	3447	0.059833	895	898	906	0.00278788	41	52	183	25	112	491729	2203042
Caldicellulosiruptor lactoaceticus 6A	uid60575	NC_015949	2674809	0.363545	2702706	2810150	2947857	136	816	3264	19870	19872	19987	3441	3443	3468	0.0595201	900	903	912	0.00416776	30	46	198	34	102	672846	2018164
Sulfolobus solfataricus 98 2	uid167998	NC_017274	2668974	0.360391	2696867	2804364	2942305	136	816	3264	19827	19829	19955	3434	3436	3461	0.0648055	898	901	911	0.00420141	26	40	276	50	86	987280	1697891
Akkermansia muciniphila ATCC BAA 835	uid58985	NC_010655	2664102	0.561057	2691997	2799442	2937140	136	816	3264	19792	19794	19809	3428	3430	3437	0.0126249	897	899	905	0.00193797	28	45	142	30	106	591261	2089040
Nitrosomonas eutropha C91	uid58363	NC_008344	2661057	0.487819	2688949	2796396	2934363	136	816	3264	19769	19771	19868	3424	3426	3444	0.0486959	896	899	906	0.00285809	17	20	67	61	75	1200785	1476468
Mannheimia haemolytica USMARC 2286	uid213228	NC_021883	2658507	0.413142	2686395	2793890	2931722	136	816	3264	19750	19752	19883	3421	3423	3450	0.0645381	895	898	907	0.00427892	41	39	91	31	105	609647	2065052
Staphylococcus lugdunensis HKU09 01	uid46233	NC_013893	2658366	0.340758	2686263	2793716	2931561	136	816	3264	19749	19751	19877	3421	3423	3448	0.066726	895	898	908	0.00343955	40	39	110	35	101	688405	1986162
Mannheimia haemolytica USDA ARS USMARC 183	uid195458	NC_020833	2658332	0.412632	2686237	2793688	2931537	136	816	3264	19749	19751	19844	3421	3423	3441	0.0476975	895	898	906	0.00290695	36	42	113	34	102	668610	2005931
Bdellovibrio exovorus JSS	uid194119	NC_020813	2657893	0.421706	2685794	2793249	2931210	136	816	3264	19746	19748	19809	3420	3423	3435	0.0327432	895	898	904	0.0018128	28	34	84	45	91	884800	1789298
Bacteroides CF50	uid222805	NC_022526	2657245	0.417446	2685138	2792588	2930226	136	816	3264	19741	19743	19836	3419	3422	3441	0.0459963	895	897	904	0.00304884	23	31	53	59	77	1159846	1513596
Sulfolobus islandicus HVE10 4	uid162067	NC_017275	2655201	0.353654	2682893	2789555	2926305	135	810	3240	19871	19873	19909	3441	3443	3454	0.0207815	900	903	909	0.00243062	24	47	384	41	94	811271	1860012
Agrobacterium radiobacter K84	uid58269	NC_011983	2650913	0.601158	2678613	2785306	2922247	135	810	3240	19839	19841	19911	3436	3438	3451	0.0359522	899	901	909	0.00263745	33	30	73	40	95	790264	1876739
Psychrobacter arcticus 273 4	uid58021	NC_007204	2650701	0.430562	2678389	2785095	2922068	135	810	3240	19837	19839	19966	3435	3438	3461	0.065122	899	901	909	0.00366549	34	23	966	49	86	967884	1698895
Halobacteroides halobius DSM 5150	uid184862	NC_019978	2649255	0.326562	2676950	2783601	2920698	135	810	3240	19827	19829	19859	3434	3436	3446	0.0165276	898	901	907	0.00169076	47	60	139	21	114	414609	2250731
Deinococcus radiodurans R1	uid57665	NC_001263	2648638	0.674177	2676331	2783016	2919868	135	810	3240	19822	19824	19914	3433	3435	3454	0.048635	898	901	910	0.00367846	23	77	239	20	115	394855	2269866
Burkholderia ambifaria AMMD	uid58303	NC_008391	2646969	0.672155	2674662	2781253	2918162	135	810	3240	19810	19812	19852	3431	3433	3442	0.0219249	898	900	907	0.0022684	57	91	289	8	127	157809	2505243
Bifidobacterium dentium Bd1	uid43091	NC_013714	2636367	0.588878	2663850	2769673	2905319	134	804	3216	19877	19879	19944	3442	3444	3461	0.0360492	900	903	909	0.00250731	32	47	329	37	97	732341	1919985
Enterococcus faecium NRRL B 2354	uid188477	NC_020207	2635572	0.382571	2663054	2768926	2904802	134	804	3216	19871	19873	19947	3441	3443	3458	0.0422233	900	903	911	0.00256452	26	50	120	37	97	732185	1919345
Carnobacterium 17 4	uid65789	NC_015391	2635294	0.354669	2662782	2768625	2904519	134	804	3216	19869	19871	19936	3441	3443	3458	0.0373988	900	903	910	0.00295034	44	47	115	29	105	573766	2077492
Moorella thermoacetica ATCC 39073	uid58051	NC_007644	2628784	0.561198	2656264	2762120	2898094	134	804	3216	19820	19822	19944	3433	3435	3460	0.0657733	898	901	909	0.00439811	33	33	92	39	95	769829	1874911
Bartonella tribocorum CIP 105476	uid59129	NC_010161	2619061	0.3909	2646552	2752416	2888286	134	804	3216	19748	19750	19796	3421	3423	3431	0.0225399	895	898	903	0.000932981	33	54	910	26	108	511259	2123769
Staphylococcus pseudintermedius HKU10 03	uid62125	NC_014925	2617381	0.377613	2644862	2750708	2886556	134	804	3216	19735	19737	19846	3418	3421	3441	0.0564732	894	897	905	0.00354587	21	43	67	45	89	884402	1748936
Staphylococcus epidermidis RP62A	uid57663	NC_002976	2616530	0.323494	2643817	2748852	2883514	133	798	3192	19876	19878	19914	3442	3444	3454	0.0224658	900	903	909	0.00203063	39	47	149	22	111	435422	2196957
Propionibacterium freudenreichii shermanii CIRM BIA1	uid49535	NC_014215	2616384	0.676742	2643664	2748756	2883374	133	798	3192	19875	19877	19899	3442	3444	3451	0.0104158	900	903	909	0.00136578	31	49	226	21	112	415631	2216595
Halanaerobium hydrogeniformans	uid60191	NC_014654	2613117	0.333601	2640397	2745474	2880364	133	798	3192	19850	19852	19931	3438	3440	3458	0.0419454	899	902	909	0.00322595	41	44	189	23	110	454613	2174346
Cycloclasticus zancles 7 ME	uid214092	NC_021917	2613078	0.420931	2640357	2745390	2880362	133	798	3192	19850	19852	19892	3438	3440	3448	0.0208317	899	902	908	0.00146966	19	33	293	52	81	1027838	1601081
Capnocytophaga ochracea DSM 7271	uid59197	NC_013162	2612925	0.398317	2640197	2745227	2880273	133	798	3192	19849	19851	19873	3437	3440	3448	0.0110031	899	902	908	0.00198169	26	40	122	27	106	533642	2095117
Sulfolobus islandicus M 14 25	uid58849	NC_012588	2608832	0.353126	2636104	2741097	2875904	133	798	3192	19818	19820	19872	3432	3434	3448	0.0317962	898	900	906	0.00319537	22	41	230	44	89	868295	1756371
Synechococcus CC9311	uid58123	NC_008319	2606748	0.527679	2634027	2739080	2873718	133	798	3192	19802	19804	19900	3430	3432	3452	0.051426	897	900	906	0.00290572	25	21	62	52	81	1025333	1597256
Corynebacterium ulcerans BR AD22	uid68291	NC_015683	2606374	0.537238	2633649	2738688	2873425	133	798	3192	19799	19801	19921	3429	3431	3457	0.0635305	897	900	908	0.00397574	21	26	57	58	75	1143470	1478741
Corynebacterium resistens DSM 45100	uid50555	NC_015673	2601311	0.574387	2628591	2733642	2868555	133	798	3192	19761	19763	19874	3423	3425	3446	0.0559787	896	898	906	0.00346087	20	28	43	61	72	1200297	1416856
Lactococcus lactis KF147	uid42831	NC_013656	2598144	0.351278	2625419	2730546	2865237	133	798	3192	19738	19739	19742	3419	3421	3428	0.00574618	895	897	903	0.000939997	34	46	189	23	110	452043	2161938
Staphylococcus lugdunensis N920143	uid162143	NC_017353	2595888	0.340211	2622958	2727235	2860940	132	792	3168	19868	19870	19991	3441	3443	3467	0.0656859	900	903	912	0.00374881	39	46	142	29	103	573747	2037859
Natronomonas pharaonis DSM 2160	uid58435	NC_007426	2595221	0.638251	2622296	2726586	2860268	132	792	3168	19863	19865	19980	3440	3442	3467	0.0618046	900	902	911	0.00450919	48	51	142	13	119	257120	2353824
Burkholderia CCGE1002	uid42523	NC_014118	2593966	0.636062	2621032	2725328	2859207	132	792	3168	19854	19856	19903	3438	3441	3453	0.0245638	899	902	908	0.00189424	46	53	157	24	108	474534	2135146
Thermosynechococcus elongatus BP 1	uid57907	NC_004113	2593857	0.542465	2620929	2725176	2859154	132	792	3168	19853	19855	19925	3438	3440	3455	0.0384048	899	902	908	0.00167056	14	14	72	65	67	1284985	1324592
Lactococcus lactis KLDS 4 0325	uid225028	NC_022593	2589250	0.355817	2616320	2720548	2854465	132	792	3168	19818	19820	19902	3432	3435	3452	0.0416738	898	901	906	0.0026974	46	54	123	24	108	473610	2131358
Asticcacaulis excentricus CB 48	uid55641	NC_014816	2588221	0.59536	2615299	2719554	2853167	132	792	3168	19810	19812	19921	3431	3433	3456	0.059152	898	900	909	0.0044086	25	28	62	58	74	1144117	1459830
Sulfolobus islandicus M 16 4	uid58841	NC_012726	2586647	0.352109	2613708	2717978	2851708	132	792	3168	19798	19800	19920	3429	3431	3457	0.0644222	897	900	909	0.00385369	23	48	66	39	93	768844	1833512
Brachyspira pilosicoli 95 1000	uid50609	NC_014330	2586443	0.280626	2613515	2717672	2848364	132	792	3168	19798	19799	19847	3429	3431	3444	0.0294136	898	899	906	0.00192037	54	90	280	7	125	137991	2464172
Leifsonia xyli CTCB07	uid57759	NC_006087	2584158	0.680863	2611242	2715443	2849360	132	792	3168	19780	19782	19788	3426	3428	3435	0.00714701	896	899	904	0.00141188	45	66	163	21	111	413623	2186267
Methanobacterium AL 21	uid63623	NC_015216	2583753	0.360478	2610824	2715058	2848958	132	792	3168	19776	19778	19907	3425	3428	3453	0.0662786	896	899	908	0.00448703	35	50	116	28	104	551378	2048094
Halothiobacillus neapolitanus c2	uid41317	NC_013422	2582886	0.55051	2609965	2714206	2848178	132	792	3168	19770	19772	19827	3424	3427	3437	0.0289762	896	899	905	0.00194614	24	32	82	43	89	846502	1752111
Cupriavidus metallidurans CH34	uid57815	NC_007974	2580084	0.639824	2607147	2711455	2845323	132	792	3168	19749	19751	19777	3421	3423	3434	0.0192439	895	898	904	0.00204601	50	29	126	23	109	452300	2143495
Corynebacterium ulcerans 0102	uid169879	NC_018101	2579188	0.536799	2606261	2710523	2844261	132	792	3168	19742	19744	19797	3420	3422	3434	0.029141	895	897	903	0.00240435	25	31	50	57	75	1120559	1474350
Halothermothrix orenii H 168	uid58585	NC_011899	2578146	0.381163	2605217	2709552	2843317	132	792	3168	19734	19736	19802	3418	3421	3432	0.0321119	894	897	904	0.00234134	36	34	133	26	106	510896	2082969
Methanococcoides burtonii DSM 6242	uid58023	NC_007955	2575032	0.410075	2601899	2705351	2838049	131	786	3144	19859	19861	19968	3439	3441	3464	0.0595766	900	902	911	0.00357085	28	27	94	37	94	731676	1858957
Sulfuricurvum kujiense DSM 16994	uid60789	NC_014762	2574824	0.452726	2601695	2705166	2838149	131	786	3144	19858	19860	19892	3439	3441	3449	0.0202094	900	902	908	0.00159058	28	38	56	41	90	810738	1779691
Staphylococcus pseudintermedius ED99	uid162109	NC_017568	2572216	0.378752	2599080	2702582	2835516	131	786	3144	19838	19840	19883	3436	3438	3450	0.0257778	899	901	908	0.00282748	21	38	92	34	97	671637	1916177
Chlorobium chlorochromatii CaD3	uid58375	NC_007514	2572079	0.445498	2598938	2702411	2835368	131	786	3144	19837	19839	19877	3435	3438	3449	0.0209188	899	901	907	0.00229397	41	35	202	31	100	612354	1975318
Capnocytophaga canimorsus Cc5	uid70727	NC_015846	2571406	0.363286	2598281	2701725	2834665	131	786	3144	19832	19834	19852	3435	3437	3443	0.011806	899	901	907	0.001882	43	48	369	26	105	513456	2073559
Amphibacillus xylanus NBRC 15112	uid176453	NC_018704	2569486	0.359322	2596358	2699836	2832552	131	786	3144	19817	19819	19883	3432	3434	3448	0.0312098	898	900	906	0.00248457	34	29	76	36	95	710386	1874706
Selenomonas sputigena ATCC 35185	uid55329	NC_015437	2568361	0.574548	2595229	2698731	2831375	131	786	3144	19808	19810	19927	3431	3433	3459	0.0630397	898	900	909	0.00497931	29	52	143	27	104	532663	2051300
Staphylococcus carnosus TM300	uid59401	NC_012121	2566424	0.348429	2593299	2696812	2829410	131	786	3144	19794	19796	19812	3428	3431	3437	0.0096115	897	899	905	0.00185492	52	44	120	25	106	492750	2089283
Tetragenococcus halophilus	uid74441	NC_016052	2562720	0.362585	2589583	2693056	2825890	131	786	3144	19765	19767	19878	3423	3426	3448	0.0604409	896	898	907	0.00452129	46	41	147	31	100	610111	1968206
Sulfurovum NBC37 1	uid58863	NC_009663	2562277	0.441394	2589135	2692662	2825569	131	786	3144	19762	19764	19823	3423	3425	3439	0.0346781	896	898	905	0.00295009	21	38	72	40	91	787124	1790745
Propionibacterium acnes 6609	uid162137	NC_017535	2560282	0.603786	2587153	2690667	2823561	131	786	3144	19747	19749	19779	3420	3423	3430	0.0170801	895	898	903	0.0017712	18	32	91	50	81	983168	1592719
Propionibacterium acnes KPA171202	uid58101	NC_006085	2560265	0.603792	2587134	2690656	2823555	131	786	3144	19747	19749	19762	3420	3423	3429	0.00795035	895	898	903	0.00123206	17	31	116	48	83	943834	1632034
Spirochaeta thermophila DSM 6578	uid162041	NC_017583	2560222	0.612905	2587090	2690560	2823284	131	786	3144	19746	19748	19850	3420	3423	3441	0.0510501	895	897	905	0.00344096	22	50	128	33	98	648844	1926980
Staphylococcus pasteuri SP1	uid226267	NC_022737	2559946	0.329082	2586811	2690270	2822923	131	786	3144	19744	19746	19832	3420	3422	3439	0.0484605	895	897	904	0.00327521	44	54	143	26	105	511163	2064382
Leptospirillum ferrooxidans C2 3	uid158171	NC_017094	2559538	0.50351	2586405	2689918	2822738	131	786	3144	19741	19743	19815	3419	3422	3436	0.037138	895	897	904	0.00333644	24	25	81	54	77	1061476	1513663
Methanosaeta harundinacea 6Ac	uid81199	NC_017527	2559043	0.609931	2585915	2689449	2822183	131	786	3144	19737	19739	19841	3419	3421	3442	0.0539069	895	897	907	0.0043618	36	65	191	16	115	314449	2260200
Brachyspira pilosicoli P43 6 78	uid184077	NC_019908	2555556	0.280873	2582216	2684840	2816614	130	780	3120	19861	19863	19889	3439	3442	3451	0.0139356	900	902	908	0.00250369	53	94	341	10	120	197801	2373235
Clostridium novyi NT	uid58643	NC_008593	2547720	0.290292	2574387	2677075	2808573	130	780	3120	19800	19802	19924	3429	3432	3455	0.0656024	897	900	909	0.00380649	70	69	264	9	121	177447	2385760
Methylotenera mobilis JLW8	uid59373	NC_012968	2547570	0.457826	2574228	2676966	2808611	130	780	3120	19799	19801	19902	3429	3432	3454	0.055372	897	900	909	0.00388663	25	26	62	53	77	1044895	1518153
Methanobacterium SWAN 1	uid67359	NC_015574	2546541	0.359458	2573207	2675911	2807737	130	780	3120	19791	19793	19905	3428	3430	3450	0.0602678	897	899	908	0.00365499	25	69	164	23	107	453264	2108763
Mannheimia haemolytica USDA ARS SAM 185	uid195457	NC_020834	2544668	0.412253	2571326	2673982	2805919	130	780	3120	19777	19779	19837	3425	3428	3443	0.0329826	896	899	905	0.00242021	40	35	88	32	98	630174	1929972
Methanoregula boonei 6A8	uid58815	NC_009712	2542943	0.548512	2569599	2672364	2804192	130	780	3120	19764	19766	19791	3423	3426	3432	0.01592	896	898	904	0.000961693	25	31	56	53	77	1043040	1515379
Xylella fastidiosa M23	uid58809	NC_010577	2535690	0.520725	2562141	2664037	2794907	129	774	3096	19859	19861	19936	3439	3441	3458	0.0450638	900	902	909	0.003326	18	24	75	47	82	929423	1621624
Corynebacterium diphtheriae 31A	uid84309	NC_016799	2535346	0.539507	2561805	2663798	2794633	129	774	3096	19856	19858	19976	3439	3441	3462	0.0633616	900	902	911	0.003836	25	25	59	53	76	1048027	1502684
Thermoanaerobacterium xylanolyticum LX 11	uid63163	NC_015555	2534358	0.35191	2560812	2662741	2793718	129	774	3096	19849	19851	19886	3437	3440	3448	0.0188682	899	902	908	0.00199141	32	47	1123	25	104	494155	2055563
Caldicellulosiruptor obsidiansis OB47	uid51501	NC_014392	2532343	0.354607	2558797	2660700	2791681	129	774	3096	19833	19835	19918	3435	3437	3455	0.0452489	899	901	909	0.00279769	31	40	846	30	99	592470	1955233
Corynebacterium diphtheriae PW8	uid84303	NC_016789	2530683	0.540268	2557133	2659039	2789846	129	774	3096	19820	19822	19922	3433	3435	3453	0.0549108	898	901	909	0.00277898	19	34	58	50	79	986806	1559233
Lactococcus lactis cremoris NZ9000	uid167481	NC_017949	2530294	0.359547	2556758	2658671	2789495	129	774	3096	19817	19819	19916	3432	3434	3453	0.0529269	898	900	909	0.0032305	48	44	116	19	110	375024	2170640
Lactococcus lactis cremoris MG1363	uid58837	NC_009004	2529478	0.359627	2555938	2657842	2788568	129	774	3096	19811	19813	19868	3431	3433	3444	0.0292818	898	900	906	0.0019383	43	46	139	21	108	414318	2130526
Flexistipes sinusarabici DSM 4947	uid68147	NC_015672	2526590	0.385232	2553041	2654953	2785797	129	774	3096	19789	19791	19796	3427	3430	3436	0.00258565	897	899	905	0.00133197	28	31	107	36	93	709374	1832573
Propionibacterium avidum 44067	uid197361	NC_021064	2526138	0.638664	2552590	2654536	2785424	129	774	3096	19785	19787	19856	3427	3429	3443	0.0391707	897	899	906	0.00221472	28	42	142	30	99	591033	1950463
Sulfolobus islandicus REY15A	uid162071	NC_017276	2522992	0.355256	2549444	2651383	2782293	129	774	3096	19761	19763	19784	3423	3425	3432	0.00941191	896	898	904	0.00173968	21	47	385	40	89	787073	1751277
Propionibacterium acnes TypeIA2 P acn17	uid80735	NC_016512	2522885	0.604388	2549325	2651276	2782283	129	774	3096	19760	19762	19803	3423	3425	3434	0.0239435	896	898	904	0.0020936	17	34	67	56	73	1101887	1436344
Thermosynechococcus NK55	uid231517	NC_023033	2520064	0.541339	2546509	2648397	2779150	129	774	3096	19738	19740	19800	3419	3421	3435	0.0338365	895	897	904	0.00270283	6	38	96	51	78	1002354	1533061
Xylella fastidiosa Temecula1	uid57869	NC_004556	2519802	0.520976	2546264	2648188	2778834	129	774	3096	19736	19738	19794	3419	3421	3436	0.0334639	895	897	903	0.00274117	18	35	69	50	79	982602	1552568
Propionibacterium acnes C1	uid176501	NC_018707	2519002	0.604246	2545443	2647377	2777882	129	774	3096	19730	19732	19762	3418	3420	3429	0.0188238	894	897	903	0.00185578	28	24	61	46	83	903699	1630650
Staphylococcus saprophyticus ATCC 15305	uid58411	NC_007350	2516575	0.334435	2542836	2644008	2773763	128	768	3072	19863	19865	19970	3440	3442	3461	0.0549244	900	902	911	0.00420734	34	52	126	34	94	672489	1859339
Synechococcus CC9605	uid58319	NC_007516	2510659	0.595689	2536893	2638038	2767814	128	768	3072	19817	19819	19894	3432	3434	3450	0.0437987	898	900	908	0.00374056	29	29	84	32	96	631536	1894349
Sulfurospirillum barnesii SES 3	uid168117	NC_018002	2510109	0.390538	2536344	2637478	2767279	128	768	3072	19813	19815	19854	3431	3434	3444	0.0229405	898	900	907	0.00195344	29	35	76	37	91	729964	1795372
Lactobacillus buchneri NRRL B 30929	uid66205	NC_015428	2506301	0.446833	2532546	2633679	2763523	128	768	3072	19783	19785	19856	3426	3429	3443	0.0405796	896	899	907	0.00328813	20	20	42	51	77	1004713	1516825
Rothia dentocariosa ATCC 17931	uid49331	NC_014643	2506025	0.540093	2532273	2633268	2762304	128	768	3072	19781	19783	19832	3426	3428	3438	0.0283369	896	899	904	0.00198039	30	19	81	51	77	1004588	1516677
Cupriavidus taiwanensis LMG 19424	uid61615	NC_010530	2502411	0.683234	2528647	2629790	2759643	128	768	3072	19753	19755	19775	3421	3424	3432	0.0153613	895	898	904	0.00166011	46	72	271	13	115	255715	2261924
Corynebacterium ulcerans 809	uid159659	NC_017317	2502095	0.536307	2528340	2629447	2759275	128	768	3072	19750	19752	19839	3421	3423	3439	0.0469055	895	898	905	0.0029482	22	33	60	56	72	1101290	1416042
Mannheimia haemolytica D171	uid212304	NC_021738	2501382	0.413918	2527628	2628801	2758533	128	768	3072	19745	19747	19761	3420	3422	3429	0.0112837	895	897	903	0.00210996	44	32	100	32	96	629168	1887452
Micrococcus luteus NCTC 2665	uid59033	NC_012803	2501097	0.734393	2527339	2628448	2758191	128	768	3072	19742	19744	19857	3420	3422	3443	0.0612655	895	897	905	0.00310578	47	75	294	10	118	196583	2319748
Lactobacillus buchneri	uid73657	NC_018610	2500564	0.446401	2526810	2627984	2757539	128	768	3072	19738	19740	19832	3419	3421	3437	0.0474274	895	897	905	0.00339909	24	16	74	52	76	1022007	1493795
Staphylococcus epidermidis ATCC 12228	uid57861	NC_004461	2499279	0.322919	2525543	2626606	2756073	128	768	3072	19728	19730	19818	3417	3420	3440	0.0480674	894	897	905	0.00404026	32	43	203	28	100	550030	1964505
Corynebacterium diphtheriae C7 beta	uid84313	NC_016801	2499189	0.538294	2525441	2626661	2756333	128	768	3072	19727	19730	19854	3417	3420	3444	0.0671737	894	897	906	0.00445216	22	24	43	53	75	1041083	1473350
Propionibacterium acnes TypeIA2 P acn31	uid80733	NC_016511	2498766	0.603986	2525023	2626133	2755764	128	768	3072	19724	19726	19813	3417	3419	3440	0.0492191	894	897	905	0.00361079	13	35	94	51	77	1001729	1512286
Simkania negevensis Z	uid68451	NC_015713	2496337	0.420326	2522388	2622729	2751514	127	762	3048	19859	19861	19893	3439	3441	3449	0.0199156	900	902	908	0.00196883	22	22	90	47	80	929458	1582008
Propionibacterium acnes SK137	uid48071	NC_014039	2495334	0.604654	2521374	2621716	2750470	127	762	3048	19851	19853	19898	3438	3440	3450	0.0281037	899	902	908	0.00234337	25	16	86	52	75	1027888	1482564
Propionibacterium acnes 266	uid162059	NC_017534	2494578	0.603943	2520627	2621015	2749801	127	762	3048	19845	19847	19899	3437	3439	3449	0.0306006	899	902	908	0.00243354	23	32	92	53	74	1047387	1462318
Propionibacterium acnes HL096PA1	uid198524	NC_021085	2494190	0.604758	2520228	2620560	2749232	127	762	3048	19842	19844	19889	3436	3439	3450	0.0267519	899	901	908	0.00318141	25	25	50	51	76	1007665	1501641
Xylella fastidiosa GB514	uid162023	NC_017562	2491203	0.520933	2517242	2617580	2746397	127	762	3048	19818	19820	19927	3432	3435	3457	0.0552168	898	901	908	0.00374135	21	37	89	42	85	828810	1677510
Propionibacterium acnes TypeIA2 P acn33	uid80745	NC_016516	2489623	0.604068	2515660	2615920	2744445	127	762	3048	19806	19808	19858	3430	3432	3443	0.0312971	897	900	906	0.00212658	26	29	55	49	78	966434	1538304
Corynebacterium diphtheriae NCTC 13129	uid57691	NC_002935	2488635	0.538077	2514681	2615011	2743631	127	762	3048	19798	19800	19879	3429	3431	3451	0.0464842	897	900	907	0.00300743	20	33	81	52	75	1025127	1478632
Propionibacterium acnes ATCC 11828	uid162177	NC_017550	2488626	0.604032	2514670	2615012	2743715	127	762	3048	19798	19800	19868	3429	3431	3445	0.039374	897	900	906	0.0022496	32	38	77	46	81	906854	1596894
Acidaminococcus intestini RyC MR95	uid74445	NC_016077	2487765	0.503222	2513815	2614210	2742984	127	762	3048	19791	19793	19891	3428	3430	3452	0.0572108	897	899	908	0.0039649	31	35	57	41	86	808077	1694816
Staphylococcus warneri SG1	uid187059	NC_020164	2486042	0.329334	2512081	2612448	2741359	127	762	3048	19778	19780	19804	3426	3428	3435	0.0137729	896	899	905	0.00188501	40	56	158	26	101	512045	1989114
Corynebacterium diphtheriae BH8	uid84311	NC_016800	2485519	0.538837	2511563	2611886	2740627	127	762	3048	19774	19776	19785	3425	3427	3434	0.00928571	896	899	905	0.000868171	24	37	57	46	81	905728	1594913
Actinobacillus suis H91 0380	uid176363	NC_018690	2484940	0.404873	2510979	2611298	2740234	127	762	3048	19769	19771	19838	3424	3426	3438	0.0365343	896	899	906	0.00270589	41	40	594	32	95	629922	1870135
Corynebacterium diphtheriae HC04	uid84301	NC_016788	2484332	0.537775	2510376	2610677	2739448	127	762	3048	19764	19766	19859	3423	3426	3446	0.0514164	896	898	907	0.0041636	23	28	84	53	74	1043046	1456408
Micavibrio aeruginosavorus ARL 13	uid73585	NC_016026	2481983	0.550473	2508027	2608319	2737047	127	762	3048	19746	19748	19779	3420	3422	3431	0.020805	895	897	904	0.0022496	26	40	98	29	98	570196	1926909
Corynebacterium diphtheriae HC03	uid84299	NC_016787	2478364	0.538256	2504192	2603735	2731114	126	756	3024	19872	19874	19951	3441	3444	3461	0.041689	900	903	909	0.00325744	22	33	45	51	75	1009178	1484178
Methanoculleus marisnigri JR1	uid58561	NC_009051	2478101	0.624364	2503935	2603493	2731228	126	756	3024	19870	19872	19937	3441	3443	3458	0.0397749	900	903	911	0.00276719	25	40	131	36	90	712292	1780807
Bifidobacterium longum JDM301	uid49131	NC_014169	2477838	0.60173	2503677	2603235	2730773	126	756	3024	19868	19870	19924	3441	3443	3455	0.0301543	900	903	908	0.00243045	30	58	108	28	98	553955	1938886
Xylella fastidiosa M12	uid58763	NC_010513	2475130	0.522358	2500974	2600494	2728153	126	756	3024	19846	19849	19966	3437	3439	3461	0.063919	899	902	909	0.00402366	19	28	58	45	81	889296	1600842
Megasphaera elsdenii DSM 20460	uid71135	NC_015873	2474718	0.529107	2500554	2600131	2727967	126	756	3024	19843	19845	19929	3436	3439	3455	0.0466097	899	902	908	0.00262519	29	32	89	35	91	691647	1798071
Burkholderia multivorans ATCC 17616	uid58909	NC_010805	2473162	0.675365	2498995	2598579	2726347	126	756	3024	19831	19833	19873	3434	3437	3448	0.0245496	898	901	907	0.0023387	67	82	459	8	118	157980	2330179
Burkholderia multivorans ATCC 17616	uid58697	NC_010086	2472928	0.675378	2498772	2598326	2726069	126	756	3024	19829	19831	19889	3434	3436	3451	0.0352691	898	901	907	0.00276719	59	69	387	13	113	256686	2231250
Spirochaeta thermophila DSM 6192	uid53037	NC_014484	2472645	0.62252	2498476	2598000	2725914	126	756	3024	19827	19829	19858	3434	3436	3443	0.0185308	898	901	907	0.00136369	29	57	172	24	102	473836	2013804
Acetohalobium arabaticum DSM 5501	uid51423	NC_014378	2469596	0.368466	2495432	2595020	2722541	126	756	3024	19803	19805	19809	3430	3432	3439	0.00648442	897	900	906	0.00081015	30	33	104	31	95	611284	1873312
Corynebacterium diphtheriae HC02	uid84317	NC_016802	2468612	0.540391	2494452	2594005	2721551	126	756	3024	19795	19797	19824	3428	3431	3441	0.0181487	897	899	905	0.0021939	10	36	65	48	78	946114	1537502
Pyrobaculum 1860	uid82379	NC_016645	2467972	0.573072	2493802	2593381	2720910	126	756	3024	19790	19792	19809	3428	3430	3436	0.0131699	897	899	905	0.00165371	12	37	76	38	88	748825	1734141
Deinococcus geothermalis DSM 11300	uid58275	NC_008025	2467205	0.670453	2493041	2592566	2720331	126	756	3024	19784	19786	19791	3427	3429	3435	0.00529451	897	899	905	0.00081015	17	44	117	36	90	709208	1772997
Leptotrichia buccalis C 1013 b	uid59211	NC_013192	2465610	0.29831	2491448	2590976	2718832	126	756	3024	19771	19773	19821	3424	3427	3436	0.0240449	896	899	905	0.00203883	39	75	244	5	121	98432	2382180
Sulfolobus islandicus LAL14 1	uid197216	NC_021058	2465177	0.353552	2491017	2590550	2718339	126	756	3024	19767	19769	19889	3424	3426	3451	0.0669054	896	898	907	0.00517694	26	51	382	30	96	590494	1889687
Corynebacterium jeikeium K411	uid58399	NC_007164	2462499	0.617695	2488337	2587921	2715631	126	756	3024	19746	19748	19837	3420	3423	3443	0.0498605	895	898	906	0.00329085	15	42	176	39	87	766818	1710683
Micavibrio EPB	uid194120	NC_020812	2458610	0.552952	2484242	2583012	2709553	125	750	3000	19871	19873	19990	3441	3444	3465	0.0627085	900	903	911	0.00380122	30	36	82	38	87	751909	1721583
Thermoanaerobacter X514	uid58589	NC_010320	2457259	0.347272	2482885	2581592	2708263	125	750	3000	19861	19863	19878	3439	3442	3450	0.0117835	900	902	908	0.00208201	40	46	1779	23	102	454872	2017263
Thermoanaerobacter X513	uid53065	NC_014538	2456520	0.347313	2482147	2580938	2707783	125	750	3000	19855	19857	19882	3438	3441	3447	0.0149766	899	902	908	0.00141445	29	50	968	24	101	474503	1996894
Lactococcus lactis cremoris A76	uid160937	NC_017492	2452616	0.360964	2478259	2577011	2703810	125	750	3000	19823	19826	19946	3433	3436	3458	0.0660002	898	901	909	0.00351247	33	30	130	36	89	710614	1756895
Thermoanaerobacter italicus Ab9	uid46241	NC_013921	2451061	0.343579	2476691	2575381	2702076	125	750	3000	19811	19813	19881	3431	3433	3447	0.0405569	898	900	906	0.00262511	36	51	140	29	96	572071	1893870
Corynebacterium diphtheriae INCA 402	uid83605	NC_016783	2449071	0.539794	2474694	2573505	2700051	125	750	3000	19795	19797	19874	3428	3431	3446	0.0421707	897	900	907	0.00256081	19	39	55	49	76	965842	1498102
Corynebacterium kroppenstedtii DSM 44385	uid59411	NC_012704	2446804	0.578087	2472437	2571142	2698053	125	750	3000	19777	19779	19840	3425	3428	3442	0.0353506	896	899	906	0.00264619	19	29	54	55	70	1083115	1378572
Acidothermus cellulolyticus 11B	uid58501	NC_008578	2443540	0.673137	2469165	2567925	2694779	125	750	3000	19751	19753	19800	3421	3423	3435	0.0268839	895	898	904	0.00115489	44	55	161	23	102	452343	2006072
Lactococcus lactis cremoris SK11	uid57983	NC_008527	2438589	0.360755	2464006	2561951	2687505	124	744	2976	19869	19871	19881	3441	3443	3450	0.00912217	900	903	908	0.00100823	49	39	133	24	100	474840	1978502
Pyrobaculum oguniense TE7	uid84411	NC_016885	2436033	0.554074	2461463	2559426	2685307	124	744	2976	19848	19850	19907	3437	3440	3452	0.0321112	899	902	909	0.00294907	20	36	169	42	82	830089	1620710
Synechococcus WH 8102	uid61581	NC_005070	2434428	0.59774	2459858	2557828	2683723	124	744	2976	19835	19837	19901	3435	3437	3453	0.0396031	899	901	907	0.00318832	28	34	46	49	75	967805	1481389
Corynebacterium diphtheriae CDCE 8392	uid84295	NC_016785	2433326	0.5392	2458758	2556682	2682445	124	744	2976	19826	19828	19906	3434	3436	3451	0.0434788	898	901	908	0.00242349	14	27	61	57	67	1125303	1322791
Rhizobium NGR234	uid59081	NC_012586	2430033	0.626819	2455448	2553421	2678898	124	744	2976	19800	19802	19811	3429	3432	3438	0.00818126	897	900	905	0.00111464	27	33	75	49	75	966081	1478703
Methanomethylovorans hollandica DSM 15978	uid184864	NC_019977	2428904	0.428833	2454322	2552251	2677930	124	744	2976	19790	19792	19913	3428	3430	3455	0.0674107	897	899	909	0.00434308	27	24	57	51	73	1005118	1438540
Caldicellulosiruptor owensensis OL	uid60165	NC_014657	2428903	0.356556	2454326	2552341	2678023	124	744	2976	19790	19792	19913	3428	3430	3455	0.0689365	897	899	909	0.00477657	21	44	342	25	99	492646	1951016
Thiomicrospira crunogena XCL 2	uid58183	NC_007520	2427734	0.433901	2453167	2551107	2676964	124	744	2976	19781	19783	19850	3426	3428	3441	0.0380183	896	899	906	0.00304332	22	23	102	50	74	984861	1457642
Corynebacterium diphtheriae HC01	uid84297	NC_016786	2427149	0.537578	2452582	2550527	2676362	124	744	2976	19776	19778	19881	3425	3428	3446	0.0528497	896	899	906	0.00352482	20	29	71	43	81	846770	1595148
Lactococcus lactis cremoris KW2	uid219629	NC_022369	2427048	0.359572	2452482	2550451	2676147	124	744	2976	19776	19778	19780	3425	3428	3434	0.00232959	896	899	905	0.000336078	38	38	101	22	102	433234	2008584
Corynebacterium diphtheriae 241	uid83607	NC_016782	2426551	0.537636	2451976	2549906	2675778	124	744	2976	19771	19774	19897	3424	3427	3453	0.0701848	896	899	907	0.00457115	24	18	42	53	71	1043403	1397909
Bifidobacterium breve UCC2003	uid193702	NC_020517	2422684	0.590926	2448106	2546087	2671709	124	744	2976	19740	19742	19844	3419	3422	3441	0.0587962	895	897	906	0.00414345	33	35	56	44	80	864871	1572571
Lactococcus lactis IO 1	uid192185	NC_020450	2421471	0.353118	2446893	2544848	2670352	124	744	2976	19731	19733	19736	3418	3420	3427	0.00329454	894	897	903	0.000672156	48	44	150	20	104	392938	2043291
Candidatus Protochlamydia amoebophila UWE25	uid58079	NC_005861	2414465	0.349305	2439681	2536818	2661699	123	738	2952	19832	19834	19936	3435	3437	3458	0.0584626	899	901	909	0.00399452	38	49	128	18	105	355469	2073634
Burkholderia vietnamiensis G4	uid58075	NC_009255	2411759	0.672313	2436976	2534127	2658572	123	738	2952	19810	19812	19915	3431	3433	3455	0.0617657	898	900	909	0.00444346	60	77	277	6	117	118359	2308039
Prochlorococcus marinus MIT 9313	uid57773	NC_005071	2410873	0.510548	2436099	2533253	2657820	123	738	2952	19803	19805	19883	3430	3432	3449	0.0479011	897	900	906	0.00310525	27	36	93	49	74	966240	1459281
Bibersteinia trehalosi 192	uid193709	NC_020515	2407846	0.412928	2433059	2530170	2654926	123	738	2952	19779	19780	19784	3426	3428	3435	0.0052515	896	899	905	0.00143745	35	29	67	37	86	728713	1693768
Leptospirillum ferriphilum ML 04	uid175904	NC_018649	2406157	0.548795	2431378	2528522	2653351	123	738	2952	19765	19767	19803	3423	3426	3434	0.0188372	896	898	905	0.00275251	25	37	96	42	81	826640	1594160
Syntrophothermus lipocalidus DSM 12680	uid49527	NC_014220	2405559	0.51302	2430784	2527953	2652655	123	738	2952	19760	19762	19813	3423	3425	3440	0.0317705	896	898	905	0.00293419	15	20	264	65	58	1278999	1141207
Pasteurella multocida HN06	uid156881	NC_017027	2402218	0.404697	2427436	2524629	2649138	123	738	2952	19733	19735	19766	3418	3420	3428	0.0209622	894	897	903	0.0012216	22	25	54	44	79	864550	1552308
Carboxydothermus hydrogenoformans Z 2901	uid57821	NC_007503	2401520	0.423038	2426742	2523834	2648427	123	738	2952	19727	19729	19801	3417	3419	3437	0.0438535	894	897	904	0.00348827	40	43	436	25	98	491145	1925019
Bifidobacterium longum infantis 157F	uid62693	NC_015052	2400312	0.604294	2425331	2521676	2645142	122	732	2928	19877	19879	19966	3442	3444	3463	0.052253	900	903	909	0.00344987	28	36	90	31	91	613585	1801254
Lactococcus lactis CV56	uid160253	NC_017486	2399458	0.35452	2424476	2520886	2644469	122	732	2928	19870	19872	19958	3441	3443	3460	0.0504886	900	903	909	0.00271127	50	42	138	23	99	455079	1958905
Ornithobacterium rhinotracheale DSM 15997	uid168256	NC_018016	2399175	0.374471	2424188	2520591	2644047	122	732	2928	19868	19870	19918	3441	3443	3454	0.0303843	900	903	910	0.00281681	49	36	118	26	96	514388	1899308
Corynebacterium diphtheriae VA01	uid84305	NC_016790	2395441	0.537612	2420456	2516800	2640531	122	732	2928	19837	19839	19936	3435	3438	3458	0.0529458	899	901	910	0.004239	23	26	65	52	70	1027161	1382803
Lactobacillus brevis KB290	uid195560	NC_020819	2395134	0.463979	2420155	2516585	2640391	122	732	2928	19835	19837	19869	3435	3437	3445	0.0230785	899	901	907	0.00199179	19	26	60	50	72	987546	1422117
Streptococcus sanguinis SK36	uid58381	NC_009009	2388435	0.436673	2413451	2509760	2633564	122	732	2928	19780	19782	19826	3426	3428	3438	0.0275114	896	899	905	0.00187096	27	40	120	39	83	768149	1634810
Bifidobacterium longum KACC 91563	uid158861	NC_017221	2385301	0.601675	2410313	2506699	2630516	122	732	2928	19754	19756	19838	3422	3424	3440	0.0475334	895	898	905	0.0029779	21	57	60	30	92	590188	1809633
Bifidobacterium longum JCM 1217	uid62695	NC_015067	2385164	0.606989	2410174	2506599	2630373	122	732	2928	19753	19755	19823	3421	3424	3439	0.0385693	895	898	904	0.00277508	34	45	92	31	91	609811	1789871
Bifidobacterium longum F8	uid197184	NC_021008	2384987	0.599787	2409994	2506395	2630179	122	732	2928	19752	19754	19766	3421	3424	3430	0.00697064	895	898	904	0.000903758	19	47	107	33	89	649057	1750445
Methanocella conradii HZ254	uid157911	NC_017034	2378438	0.530618	2403238	2498775	2621465	121	726	2904	19859	19861	19926	3439	3441	3458	0.0422597	900	902	911	0.0034954	22	33	50	46	75	909639	1483193
Pasteurella multocida 3480	uid161955	NC_017764	2378127	0.405332	2402928	2498509	2621179	121	726	2904	19856	19858	19975	3439	3441	3467	0.0703099	900	902	911	0.00522327	23	22	74	42	79	830540	1561982
Bifidobacterium longum DJO10A	uid58833	NC_010816	2375792	0.605107	2400600	2496173	2618935	121	726	2904	19837	19839	19920	3435	3438	3457	0.0489657	899	901	908	0.00375709	27	58	102	27	94	533327	1856867
Vulcanisaeta distributa DSM 14429	uid52827	NC_014537	2374137	0.457023	2398940	2494518	2617345	121	726	2904	19823	19825	19943	3433	3435	3460	0.0680022	898	901	908	0.00434287	21	37	109	39	82	769946	1618588
Corynebacterium urealyticum DSM 7109	uid61639	NC_010545	2369219	0.64577	2394018	2489691	2612345	121	726	2904	19783	19785	19826	3426	3429	3438	0.0232285	896	899	905	0.00209498	21	45	116	29	92	571273	1812339
Synechococcus WH 7803	uid61607	NC_009481	2366980	0.606007	2391780	2487353	2610133	121	726	2904	19764	19766	19867	3423	3426	3447	0.0582999	896	898	906	0.00421817	31	32	66	39	82	767616	1613758
Lactococcus lactis Il1403	uid57671	NC_002662	2365589	0.355502	2390400	2485990	2608776	121	726	2904	19753	19755	19795	3421	3424	3435	0.0228159	895	898	904	0.00206647	31	44	152	25	96	491723	1888271
Cycloclasticus P1	uid176368	NC_018697	2363215	0.422529	2388014	2483613	2606103	121	726	2904	19733	19735	19823	3418	3420	3439	0.053862	894	897	903	0.00347839	19	20	73	45	76	884202	1493406
Thermoanaerobacter pseudethanolicus ATCC 33223	uid58339	NC_010321	2362816	0.347209	2387619	2483188	2605701	121	726	2904	19730	19732	19783	3418	3420	3434	0.0329944	894	897	903	0.00262296	26	55	885	19	102	373278	2003935
Streptococcus gallolyticus ATCC 43143	uid162103	NC_017576	2362241	0.377479	2387041	2482627	2605298	121	726	2904	19725	19727	19807	3417	3419	3437	0.0446214	894	897	903	0.00292243	42	30	119	33	88	648149	1728486
uncultured Sulfuricurvum RIFRC 1	uid193658	NC_020505	2358861	0.436263	2383463	2478312	2600004	120	720	2880	19860	19862	19884	3439	3442	3449	0.0112054	900	902	908	0.00219641	12	23	54	54	66	1067938	1305205
Burkholderia KJ006	uid165871	NC_017921	2356985	0.675065	2381581	2476402	2598321	120	720	2880	19844	19846	19913	3437	3439	3455	0.0388911	899	902	908	0.0031829	47	80	329	10	110	197601	2173660
Streptococcus gallolyticus ATCC BAA 2069	uid63617	NC_015215	2356444	0.378723	2381035	2475876	2597584	120	720	2880	19840	19841	19847	3436	3438	3445	0.00621562	899	901	907	0.00205455	29	37	93	34	86	671703	1699012
Porphyromonas gingivalis ATCC 33277	uid58879	NC_010729	2354886	0.486537	2379479	2474263	2595985	120	720	2880	19827	19828	19836	3434	3436	3443	0.00833913	898	901	907	0.00187017	23	34	318	44	76	868701	1500458
Burkholderia mallei NCTC 10247	uid58385	NC_009079	2352693	0.693795	2377283	2472066	2593713	120	720	2880	19808	19810	19905	3431	3433	3451	0.0552281	898	900	909	0.00364233	74	109	441	3	117	59171	2307792
Streptococcus gallolyticus UCN34	uid46061	NC_013798	2350911	0.378666	2375520	2470311	2591860	120	720	2880	19793	19796	19906	3428	3430	3451	0.0676475	897	899	908	0.00425332	39	32	75	26	94	512436	1852764
Pasteurella multocida 36950	uid86887	NC_016808	2349518	0.406849	2374116	2468912	2590698	120	720	2880	19782	19784	19824	3426	3429	3441	0.0238715	896	899	905	0.00216878	28	25	376	31	89	610633	1753163
Candidatus Desulforudis audaxviator MP104C	uid59067	NC_010424	2349476	0.612138	2374081	2468902	2590516	120	720	2880	19781	19784	19899	3426	3429	3450	0.0637215	896	899	909	0.00421058	20	39	131	41	79	807578	1556183
Carnobacterium WN1359	uid225603	NC_022606	2347813	0.354775	2372420	2467241	2588977	120	720	2880	19768	19770	19783	3424	3426	3434	0.0131853	896	898	904	0.00214079	28	33	80	34	86	669259	1692841
Thermus scotoductus SA 01	uid62273	NC_014974	2346803	0.652791	2371407	2466229	2588016	120	720	2880	19759	19761	19846	3422	3425	3441	0.0467206	895	898	904	0.00329461	39	47	228	13	107	255771	2105316
Thermoanaerobacter brockii finnii Ako 1	uid55639	NC_014964	2344824	0.347162	2369429	2464191	2585792	120	720	2880	19743	19745	19770	3420	3422	3430	0.0152884	895	897	903	0.00199499	37	43	348	17	103	334206	2024903
Porphyromonas gingivalis W83	uid57641	NC_002950	2343476	0.485813	2368086	2462925	2584414	120	720	2880	19731	19734	19851	3418	3420	3443	0.0694093	894	897	905	0.00375643	19	24	38	46	74	903884	1453882
Bartonella grahamii as4aup	uid59405	NC_012846	2341328	0.382885	2365925	2460775	2582443	120	720	2880	19714	19716	19726	3415	3417	3424	0.00845415	894	896	902	0.00187017	23	39	110	27	93	530003	1825602
Arcobacter butzleri RM4018	uid58557	NC_009850	2341251	0.272066	2365642	2459698	2580198	119	714	2856	19877	19879	19923	3442	3444	3453	0.0292315	900	903	909	0.00160482	58	74	310	8	111	158340	2197068
Porphyromonas gingivalis TDC60	uid67407	NC_015571	2339898	0.486396	2364297	2458383	2578833	119	714	2856	19866	19868	19870	3440	3443	3449	0.00464839	900	902	908	0.00152649	12	32	139	50	69	989107	1364956
Corynebacterium pseudotuberculosis 3 99 5	uid83609	NC_016781	2337938	0.525023	2362332	2456319	2577020	119	714	2856	19849	19851	19914	3437	3440	3454	0.038714	899	902	908	0.00292999	22	16	44	55	64	1087075	1265023
Corynebacterium pseudotuberculosis FRC41	uid50585	NC_014329	2337913	0.52502	2362305	2456262	2577002	119	714	2856	19849	19851	19890	3437	3440	3451	0.0250715	899	902	908	0.00252534	23	23	40	54	65	1067320	1284751
Corynebacterium pseudotuberculosis I19	uid159673	NC_017303	2337730	0.525049	2362122	2456140	2576891	119	714	2856	19847	19849	19944	3437	3439	3460	0.058798	899	902	909	0.00311266	19	23	61	52	67	1027687	1324201
Corynebacterium pseudotuberculosis P54B96	uid157909	NC_017031	2337657	0.525028	2362052	2456103	2576841	119	714	2856	19847	19849	19871	3437	3439	3448	0.0172224	899	902	908	0.00126267	24	23	68	49	70	968386	1383432
Corynebacterium pseudotuberculosis 267	uid162175	NC_017462	2337628	0.525012	2362020	2456046	2576747	119	714	2856	19846	19848	19958	3437	3439	3459	0.0658426	899	902	911	0.00335901	21	14	29	55	64	1087013	1264773
Corynebacterium pseudotuberculosis 42 02 A	uid159669	NC_017306	2337606	0.525034	2361999	2455955	2576677	119	714	2856	19846	19848	19938	3437	3439	3460	0.0550897	899	902	908	0.00311266	24	18	36	53	66	1047483	1304282
Corynebacterium pseudotuberculosis PAT10	uid159671	NC_017305	2335323	0.524981	2359719	2453729	2574374	119	714	2856	19827	19829	19896	3434	3436	3451	0.0421163	898	901	908	0.00320965	21	22	45	45	74	888445	1461040
Corynebacterium pseudotuberculosis 1002	uid159677	NC_017300	2335113	0.525037	2359503	2453485	2574166	119	714	2856	19825	19827	19923	3433	3436	3454	0.05681	898	901	909	0.00378801	21	16	32	56	63	1105489	1243780
Actinobacillus pleuropneumoniae serovar 7 AP76	uid59231	NC_010939	2331981	0.4146	2356378	2450376	2570720	119	714	2856	19799	19801	19859	3429	3431	3444	0.0341873	897	900	906	0.00191813	33	32	72	29	90	571726	1774418
Acidaminococcus fermentans DSM 20731	uid43471	NC_013740	2329769	0.561833	2354167	2448192	2568904	119	714	2856	19780	19782	19889	3426	3428	3450	0.0660512	896	899	907	0.00412881	36	43	101	17	102	334836	2009097
Corynebacterium pseudotuberculosis C231	uid159675	NC_017301	2328208	0.525071	2352605	2446606	2567312	119	714	2856	19767	19769	19860	3424	3426	3445	0.0551788	896	898	906	0.00428907	19	17	61	54	65	1062978	1279393
Bifidobacterium breve ACS 071 V Sch8b	uid158863	NC_017218	2327492	0.590835	2351889	2445922	2566701	119	714	2856	19761	19763	19853	3423	3425	3443	0.0501235	896	898	906	0.00341334	24	31	106	36	83	708369	1633286
Burkholderia mallei ATCC 23344	uid57725	NC_006349	2325379	0.694096	2349773	2443749	2564394	119	714	2856	19743	19745	19863	3420	3422	3444	0.0704545	895	897	907	0.00389968	77	95	475	1	118	19659	2319880
Haemophilus parasuis ZJ0906	uid209117	NC_021521	2324740	0.403034	2349126	2443107	2563739	119	714	2856	19738	19740	19815	3419	3421	3436	0.0426953	895	897	904	0.00273516	32	35	67	41	78	805810	1533082
Thermodesulfatator indicus DSM 15286	uid68285	NC_015681	2322224	0.426875	2346618	2440576	2561147	119	714	2856	19717	19719	19777	3415	3418	3433	0.035979	894	896	903	0.0032287	31	36	680	25	94	490881	1845503
Corynebacterium pseudotuberculosis CIP 52 97	uid159667	NC_017307	2320595	0.524629	2344787	2437955	2557524	118	708	2832	19869	19871	19877	3441	3443	3450	0.00958633	900	903	909	0.000934399	18	23	44	56	62	1107954	1226685
Actinobacillus succinogenes 130Z	uid58247	NC_009655	2319663	0.451869	2343860	2437090	2556651	118	708	2832	19861	19863	19881	3439	3442	3448	0.009894	900	902	908	0.00127337	26	31	123	36	82	711963	1621749
Corynebacterium urealyticum DSM 7111	uid188688	NC_020230	2316065	0.646318	2340258	2433519	2553375	118	708	2832	19830	19832	19909	3434	3437	3456	0.047618	898	901	907	0.00313904	25	49	142	20	98	394999	1935111
Corynebacterium pseudotuberculosis 258	uid167260	NC_017945	2314404	0.524563	2338583	2431787	2551401	118	708	2832	19816	19818	19886	3432	3434	3448	0.0423793	898	900	908	0.00275834	15	20	37	49	69	966860	1361575
Mannheimia succiniciproducens MBEL55E	uid58197	NC_006300	2314078	0.427971	2338275	2431443	2550826	118	708	2832	19813	19815	19913	3431	3434	3453	0.0567487	898	900	909	0.00416381	30	30	94	26	92	513053	1815074
Aggregatibacter aphrophilus NJ8700	uid59407	NC_012913	2313035	0.424876	2337223	2430562	2547748	118	708	2832	19804	19806	19922	3431	3432	3453	0.0687368	898	899	909	0.00471187	26	33	68	37	81	729765	1597310
Corynebacterium pseudotuberculosis 316	uid89381	NC_016932	2310415	0.524668	2334602	2427821	2547479	118	708	2832	19782	19784	19876	3426	3429	3447	0.0560581	896	899	907	0.00291231	17	23	36	57	61	1122783	1201671
Riemerella anatipestifer RA CH 1	uid175469	NC_018609	2309519	0.352844	2333705	2426895	2546686	118	708	2832	19775	19777	19799	3425	3427	3434	0.0139922	896	899	905	0.00153943	31	36	92	26	92	511974	1811583
Halanaerobium praevalens DSM 2228	uid161959	NC_017455	2309262	0.304815	2333448	2426717	2546474	118	708	2832	19773	19774	19777	3425	3427	3434	0.0105771	896	899	905	0.00149837	45	74	284	5	113	98448	2224852
Aggregatibacter actinomycetemcomitans D7S 1	uid46989	NC_017846	2309073	0.445818	2333263	2426525	2546272	118	708	2832	19771	19773	19822	3424	3427	3438	0.0304462	896	899	905	0.00220554	30	26	1039	36	82	708732	1614383
Sulfurospirillum deleyianum DSM 6946	uid41861	NC_013512	2306351	0.392016	2330540	2423758	2543442	118	708	2832	19748	19750	19790	3421	3423	3431	0.0222587	895	898	904	0.00196637	26	40	381	27	91	530965	1789427
Thermoanaerobacter mathranii A3	uid49481	NC_014209	2306092	0.345277	2330271	2423468	2543157	118	708	2832	19746	19748	19765	3420	3422	3432	0.0180454	895	898	903	0.00193439	33	40	135	26	92	511209	1808914
Oceanithermus profundus DSM 14977	uid60855	NC_014761	2303940	0.704482	2328127	2421375	2540864	118	708	2832	19727	19729	19835	3417	3420	3442	0.0638081	894	897	906	0.00473827	43	71	220	10	108	196428	2121551
Kosmotoga olearia TBF 19 5 1	uid59205	NC_012785	2302126	0.41801	2326311	2419541	2539130	118	708	2832	19712	19714	19778	3415	3417	3430	0.0393735	894	896	903	0.00193439	19	36	84	37	81	726228	1589935
Vulcanisaeta moutnovskia 768 28	uid63631	NC_015151	2298983	0.426412	2322966	2415354	2534060	117	702	2808	19852	19854	19902	3438	3440	3454	0.0326316	899	902	908	0.00306405	23	23	81	44	73	869781	1443123
Corynebacterium pseudotuberculosis 31	uid162167	NC_017730	2297010	0.524781	2320998	2413445	2532254	117	702	2808	19835	19837	19901	3435	3437	3453	0.0419742	899	901	907	0.00343496	15	18	70	55	62	1086314	1224622
Corynebacterium pseudotuberculosis Cp162	uid168258	NC_018019	2293464	0.524913	2317442	2409849	2528253	117	702	2808	19805	19807	19834	3430	3432	3440	0.02046	897	900	906	0.00181621	16	24	30	49	68	966319	1341061
Bifidobacterium thermophilum RBL67	uid193770	NC_020546	2291643	0.604722	2315629	2408046	2526642	117	702	2808	19789	19791	19869	3427	3430	3445	0.0455274	897	899	907	0.00359733	22	48	409	29	88	571520	1734047
Lactobacillus brevis ATCC 367	uid57989	NC_008497	2291220	0.464986	2315197	2407645	2526305	117	702	2808	19786	19788	19795	3427	3429	3437	0.0120116	897	899	905	0.00163226	19	26	46	55	62	1083616	1221519
Chlorobaculum parvum NCIB 8327	uid59185	NC_011027	2289249	0.561369	2313226	2405685	2524359	117	702	2808	19769	19771	19796	3424	3426	3433	0.017575	896	898	904	0.0014686	21	32	47	47	70	925198	1377966
Methylacidiphilum infernorum V4	uid59161	NC_010794	2287145	0.457629	2311128	2403588	2522296	117	702	2808	19751	19753	19781	3421	3423	3431	0.0179751	895	898	904	0.00174496	15	24	94	44	73	865373	1435693
Burkholderia mallei NCTC 10229	uid58383	NC_008835	2284095	0.693559	2308078	2400440	2518742	117	702	2808	19725	19727	19746	3417	3419	3426	0.0142552	894	896	902	0.00195093	55	95	405	3	114	58921	2239095
Thermosediminibacter oceani DSM 16646	uid51421	NC_014377	2280035	0.471045	2303808	2395431	2513138	116	696	2784	19858	19860	19912	3439	3441	3452	0.0318923	900	902	909	0.00240999	20	24	48	43	73	850284	1443548
Corynebacterium pseudotuberculosis 1 06 A	uid159665	NC_017308	2279118	0.525062	2302897	2394558	2512239	116	696	2784	19850	19852	19916	3438	3440	3453	0.0385002	899	902	908	0.00296253	17	18	42	59	57	1166188	1126733
Neisseria meningitidis 8013	uid161967	NC_017501	2277550	0.517478	2301331	2392952	2510717	116	696	2784	19837	19839	19843	3435	3438	3444	0.00953739	899	901	907	0.00107778	38	37	381	19	97	375304	1916051
Actinobacillus pleuropneumoniae serovar 5b L20	uid58789	NC_009053	2274482	0.415512	2298261	2389858	2507259	116	696	2784	19810	19812	19878	3431	3433	3450	0.0430865	898	900	907	0.00340824	30	29	98	27	89	532679	1755606
Weeksella virosa DSM 16922	uid63627	NC_015144	2272954	0.361435	2296739	2388390	2505764	116	696	2784	19797	19799	19846	3429	3431	3441	0.0283946	897	900	906	0.0017963	25	37	96	32	84	630818	1655945
Neisseria meningitidis MC58	uid57817	NC_003112	2272360	0.518404	2296134	2387778	2505409	116	696	2784	19792	19794	19828	3428	3430	3440	0.0221815	897	899	905	0.00266434	38	53	196	19	97	374446	1911712
Marinithermus hydrothermalis DSM 14884	uid65783	NC_015387	2269167	0.684854	2292931	2384570	2502254	116	696	2784	19764	19766	19855	3423	3426	3445	0.0506919	896	898	906	0.00461478	42	45	83	24	92	472319	1810636
Haemophilus parasuis SH0165	uid59273	NC_011852	2269156	0.402305	2292930	2384571	2502317	116	696	2784	19764	19766	19842	3423	3426	3444	0.0445954	896	898	905	0.00285154	27	37	86	29	87	570720	1712234
Fusobacterium 3 1 36A2	uid55995	NC_022196	2268272	0.272867	2292050	2383687	2501338	116	696	2784	19757	19759	19764	3422	3424	3431	0.0103682	895	898	904	0.00156598	54	79	389	5	111	98366	2183708
Bifidobacterium longum BBMN68	uid60163	NC_014656	2265943	0.603069	2289718	2381377	2498690	116	696	2784	19736	19738	19850	3419	3421	3442	0.0699523	895	897	906	0.00371621	25	38	86	34	82	668283	1611459
Rothia mucilaginosa	uid43093	NC_013715	2264603	0.599857	2288390	2379998	2497344	116	696	2784	19725	19727	19776	3417	3419	3433	0.0313364	894	897	903	0.00215556	18	60	76	22	94	432105	1846309
Lactobacillus reuteri SD2112	uid55357	NC_015697	2264399	0.392732	2288187	2379814	2497204	116	696	2784	19723	19725	19801	3416	3419	3437	0.0476001	894	896	905	0.00448716	16	21	65	36	80	707002	1571209
Haemophilus somnus 2336	uid57979	NC_010519	2263857	0.376022	2287633	2379295	2496720	116	696	2784	19718	19720	19833	3416	3418	3440	0.0654324	894	896	905	0.00467038	34	31	59	33	83	647926	1629731
Fusobacterium 4 8	uid205051	NC_021281	2261267	0.272642	2284851	2375759	2492171	115	690	2760	19866	19868	19885	3440	3443	3450	0.0121343	900	902	908	0.00181192	43	71	287	0	115	0	2274961
Pasteurella multocida Pm70	uid57627	NC_002663	2257487	0.406537	2281054	2371907	2488544	115	690	2760	19833	19835	19868	3435	3437	3445	0.0228398	899	901	907	0.00108715	32	25	85	40	75	789963	1481201
Arcobacter butzleri ED 1	uid158699	NC_017187	2256675	0.272292	2280242	2371098	2487787	115	690	2760	19826	19828	19853	3434	3436	3443	0.0150023	898	901	906	0.0013066	61	68	290	7	108	138188	2132164
Bifidobacterium longum NCC2705	uid57939	NC_004307	2256640	0.604847	2280211	2371050	2487727	115	690	2760	19825	19827	19932	3433	3436	3459	0.0623134	898	901	909	0.0038522	32	29	90	22	93	434306	1836015
Streptococcus equi 4047	uid59259	NC_012471	2253793	0.41537	2277370	2368229	2484644	115	690	2760	19801	19803	19821	3429	3432	3438	0.0138352	897	900	906	0.000887657	16	28	101	47	68	926698	1340782
Arcobacter butzleri 7h1h	uid200766	NC_021878	2253233	0.272252	2276804	2367606	2484047	115	690	2760	19796	19798	19831	3429	3431	3441	0.0218514	897	900	905	0.00166065	50	72	175	3	112	59134	2207780
Neisseria meningitidis M04 240196	uid162081	NC_017515	2250449	0.51714	2274016	2364847	2481565	115	690	2760	19772	19774	19785	3425	3427	3433	0.0104585	896	899	904	0.0013066	42	33	576	22	93	433157	1830969
Lactococcus lactis cremoris UC509 9	uid179384	NC_019435	2250427	0.361001	2273998	2364842	2481611	115	690	2760	19771	19773	19875	3424	3427	3446	0.0616687	896	899	906	0.00332131	41	48	67	21	94	413434	1850674
Ruminococcus bromii	uid197158	NC_021013	2249085	0.413053	2272656	2363534	2480229	115	690	2760	19760	19762	19787	3423	3425	3432	0.0168513	896	898	904	0.00169973	39	36	106	29	86	570611	1692155
Neisseria meningitidis NZ 05 33	uid162077	NC_017518	2248966	0.516357	2272539	2363379	2480098	115	690	2760	19759	19761	19784	3422	3425	3431	0.014932	895	898	904	0.000724769	41	39	112	22	93	432872	1829777
Candidatus Cloacamonas acidaminovorans Evry	uid62959	NS_000195	2246820	0.381043	2270387	2361202	2477585	115	690	2760	19740	19742	19803	3419	3422	3433	0.0322351	895	897	904	0.00294403	22	44	2218	25	90	491401	1769096
Candidatus Cloacamonas acidaminovorans Evry	uid62959	NC_020449	2246820	0.381043	2270387	2361202	2477585	115	690	2760	19740	19742	19803	3419	3422	3433	0.0322351	895	897	904	0.00294403	22	44	2218	25	90	491401	1769096
Streptococcus pneumoniae Hungary19A 6	uid59117	NC_010380	2245615	0.398719	2269187	2360028	2476468	115	690	2760	19730	19732	19738	3418	3420	3426	0.00542663	894	897	903	0.000724769	33	33	460	39	76	766208	1493089
Thermus CCB US3 UF1	uid81197	NC_017278	2243772	0.690279	2267342	2358193	2474841	115	690	2760	19714	19716	19719	3415	3417	3424	0.00522923	894	896	902	0.000887657	43	86	420	4	111	78519	2178933
Neisseria meningitidis alpha710	uid161971	NC_017505	2242947	0.520035	2266321	2356365	2471680	114	684	2736	19877	19880	19984	3442	3444	3464	0.0647393	900	903	910	0.00395418	39	37	146	18	96	356377	1900140
Methanohalobium evestigatum Z 7303	uid49857	NC_014253	2242317	0.36849	2265673	2355726	2471166	114	684	2736	19872	19874	19919	3441	3444	3456	0.0304794	900	903	909	0.00305853	31	30	63	25	89	494697	1761172
Actinobacillus pleuropneumoniae serovar 3 JL03	uid58891	NC_010278	2242062	0.414815	2265425	2355482	2471036	114	684	2736	19870	19872	19892	3441	3443	3450	0.0145572	900	903	909	0.00121244	22	36	103	29	85	573787	1681834
Neisseria meningitidis H44 76	uid162083	NC_017516	2240883	0.517509	2264246	2354305	2469883	114	684	2736	19859	19861	19956	3439	3441	3461	0.0589233	900	902	911	0.00416807	50	37	251	25	89	494478	1759964
Streptococcus suis T15	uid226112	NC_022665	2240234	0.41246	2263598	2353666	2469288	114	684	2736	19854	19856	19872	3438	3441	3447	0.0114268	899	902	908	0.00155096	27	28	121	40	74	790811	1462983
Helicobacter cinaedi ATCC BAA 847	uid193765	NC_020555	2240130	0.385757	2263493	2353587	2469314	114	684	2736	19853	19855	19879	3438	3440	3450	0.0206908	899	902	908	0.00231203	29	32	560	21	93	415149	1838540
Streptococcus pneumoniae 670 6B	uid52533	NC_014498	2240045	0.398363	2263408	2353457	2469136	114	684	2736	19852	19854	19908	3438	3440	3454	0.0375297	899	902	909	0.00320781	22	26	83	41	73	810487	1443117
Photobacterium profundum SS9	uid62923	NC_006371	2237943	0.414736	2261307	2351400	2467113	114	684	2736	19834	19836	19839	3435	3437	3444	0.00827631	899	901	907	0.00155096	30	14	55	47	67	928250	1323253
Synechococcus CC9902	uid58323	NC_007513	2234828	0.544911	2258195	2348296	2463677	114	684	2736	19806	19808	19888	3430	3433	3448	0.0456136	897	900	906	0.00312338	21	20	50	44	70	867765	1380626
Deferribacter desulfuricans SSM1	uid46653	NC_013939	2234389	0.313055	2257758	2347750	2463101	114	684	2736	19802	19804	19901	3430	3432	3451	0.0588142	897	900	907	0.00316588	36	48	154	14	100	276044	1971910
Streptococcus anginosus C238	uid218004	NC_022239	2233640	0.384727	2256997	2347057	2462401	114	684	2736	19796	19798	19830	3429	3431	3441	0.0235911	897	900	905	0.00222364	29	36	98	34	80	670204	1576989
Neisseria gonorrhoeae NCCP11945	uid59191	NC_011035	2232025	0.526947	2255397	2345473	2461054	114	684	2736	19782	19784	19799	3426	3429	3435	0.00992294	896	899	905	0.00167522	38	36	136	31	83	610635	1634958
Marinitoga piezophila KA3	uid81629	NC_016751	2231407	0.293305	2254778	2344858	2460623	114	684	2736	19776	19778	19859	3425	3428	3446	0.0495716	896	899	907	0.00416807	49	65	266	10	104	196997	2047977
Spirochaeta coccoides DSM 17374	uid66331	NC_015436	2227296	0.508609	2250663	2340716	2456082	114	684	2736	19740	19742	19814	3419	3422	3436	0.044425	895	897	904	0.00320781	14	30	346	41	73	805985	1434874
Neisseria meningitidis WUE 2594	uid162093	NC_017512	2227255	0.521573	2250616	2340621	2456104	114	684	2736	19740	19742	19773	3419	3421	3428	0.0233632	895	897	903	0.0021	30	35	98	25	89	491438	1749374
Lactobacillus helveticus CNRZ32	uid212302	NC_021744	2225962	0.371528	2249322	2339418	2454917	114	684	2736	19728	19730	19836	3417	3420	3443	0.0656749	894	897	906	0.00447722	28	32	109	26	88	510750	1728768
Sulfolobus acidocaldarius DSM 639	uid58379	NC_007181	2225959	0.369334	2249327	2339375	2454887	114	684	2736	19728	19730	19834	3417	3420	3439	0.0599318	894	897	904	0.00363731	15	28	291	34	80	667903	1571620
Synechococcus RCC307	uid61609	NC_009482	2224914	0.612099	2248282	2338344	2453921	114	684	2736	19719	19721	19805	3416	3418	3436	0.0541134	894	896	904	0.003886	28	33	118	28	86	549786	1688692
Sulfolobus acidocaldarius Ron12 I	uid189028	NC_020247	2223983	0.369283	2247347	2337369	2453074	114	684	2736	19711	19713	19778	3414	3417	3430	0.0425798	893	896	903	0.00296986	27	39	208	32	82	628126	1609417
Bifidobacterium bifidum BGN4	uid167988	NC_017999	2223664	0.630322	2247032	2337090	2452663	114	684	2736	19708	19710	19799	3414	3416	3435	0.0581738	893	896	903	0.00376371	24	41	128	30	84	588810	1648418
Pyrobaculum aerophilum IM2	uid57727	NC_003364	2222430	0.516802	2245595	2334877	2449458	113	678	2712	19870	19872	19925	3441	3443	3455	0.0342995	900	903	909	0.0017687	21	27	58	41	72	811284	1424593
Streptococcus pneumoniae ATCC 700669	uid59287	NC_011900	2221315	0.397314	2244472	2333715	2448174	113	678	2712	19860	19862	19929	3439	3442	3456	0.0396881	900	902	909	0.00271011	24	39	99	29	84	573496	1661258
Neisseria lactamica 020 06	uid60851	NC_014752	2220606	0.525964	2243755	2332970	2447598	113	678	2712	19854	19856	19892	3438	3440	3449	0.0246985	899	902	908	0.00227343	34	39	140	27	86	533782	1700255
Streptococcus salivarius CCHSS3	uid70481	NC_015760	2217184	0.401183	2240341	2329655	2444227	113	678	2712	19824	19826	19831	3433	3436	3443	0.0107456	898	901	907	0.0011064	22	37	234	36	77	710634	1519989
Thermococcus litoralis DSM 5473	uid82997	NC_022084	2215172	0.433535	2238326	2327601	2442020	113	678	2712	19806	19808	19834	3430	3433	3440	0.0173393	897	900	906	0.00188052	24	29	75	40	73	788901	1439707
Bifidobacterium bifidum PRL2010	uid59883	NC_014638	2214656	0.630453	2237826	2327125	2441438	113	678	2712	19801	19803	19880	3429	3432	3447	0.0478056	897	900	907	0.00280869	29	59	123	25	88	492992	1735116
Vibrio nigripulchritudo SnF1	uid222819	NC_022543	2212415	0.457745	2235562	2324838	2439488	113	678	2712	19781	19783	19879	3426	3428	3449	0.0619223	896	899	906	0.00420496	21	24	50	52	61	1024242	1201602
Streptococcus agalactiae NEM316	uid61585	NC_004368	2211485	0.358468	2234652	2323938	2438606	113	678	2712	19773	19775	19845	3425	3427	3441	0.046512	896	899	906	0.00247398	29	32	435	26	87	511988	1712946
Streptococcus salivarius JIM8777	uid162145	NC_017595	2210574	0.40317	2233731	2323036	2437741	113	678	2712	19765	19767	19829	3423	3426	3441	0.0397977	896	898	904	0.00297336	20	28	111	32	81	629787	1594226
Streptococcus pneumoniae CGSP14	uid59181	NC_010582	2209198	0.397052	2232349	2321624	2436300	113	678	2712	19753	19755	19798	3421	3424	3433	0.0265272	895	898	904	0.001844	22	31	721	37	76	727755	1494876
Vibrio harveyi ATCC BAA 1116	uid58957	NC_009784	2204018	0.455484	2227173	2316418	2430970	113	678	2712	19707	19709	19768	3414	3416	3428	0.0346471	893	896	903	0.00227343	20	20	33	55	58	1079256	1138199
Sulfurimonas denitrificans DSM 1251	uid58185	NC_007575	2201561	0.346722	2224508	2313042	2426567	112	672	2688	19859	19861	19944	3439	3442	3459	0.0508296	900	902	910	0.00375796	22	49	137	21	91	415274	1799602
Streptococcus gordonii Challis substr CH1	uid57667	NC_009785	2196662	0.407556	2219616	2308091	2421602	112	672	2688	19815	19818	19927	3432	3434	3457	0.0702772	898	900	909	0.00441836	30	32	548	35	77	690584	1519400
Ferroglobus placidus DSM 10642	uid40863	NC_013849	2196266	0.444026	2219216	2307709	2421126	112	672	2688	19812	19814	19864	3431	3434	3444	0.0284122	898	900	907	0.00306836	13	34	80	35	77	690470	1519114
Vibrio harveyi ATCC BAA 1116	uid218471	NC_022270	2195939	0.455236	2218896	2307421	2420904	112	672	2688	19809	19811	19872	3431	3433	3449	0.0421737	898	900	907	0.00383093	25	17	57	40	72	788997	1420267
Neisseria meningitidis FAM18	uid57825	NC_008767	2194961	0.519344	2217922	2306454	2419717	112	672	2688	19800	19802	19892	3429	3432	3449	0.0560384	897	900	908	0.00299991	41	42	290	17	95	335171	1873119
Metallosphaera sedula DSM 5348	uid58717	NC_009440	2191517	0.465092	2214480	2302981	2416661	112	672	2688	19770	19772	19779	3424	3427	3433	0.00714197	896	899	904	0.000984466	20	19	790	41	71	807127	1397721
Streptococcus pseudopneumoniae IS7493	uid71153	NC_015875	2190731	0.400426	2213682	2302203	2415771	112	672	2688	19763	19765	19769	3423	3425	3432	0.0102095	896	898	904	0.00111628	20	31	52	36	76	708447	1495603
Bifidobacterium bifidum S17	uid59545	NC_014616	2186882	0.631431	2209842	2298320	2411532	112	672	2688	19728	19730	19806	3417	3420	3437	0.0491212	894	897	904	0.00383093	27	43	116	18	94	353681	1846529
Porphyromonas asaccharolytica DSM 20707	uid66603	NC_015501	2186370	0.527891	2209331	2297816	2410979	112	672	2688	19724	19726	19738	3417	3419	3425	0.0116311	894	896	902	0.00216966	20	44	106	33	79	648131	1551568
Neisseria meningitidis G2136	uid162085	NC_017513	2184862	0.519874	2207808	2296233	2409933	112	672	2688	19710	19712	19783	3414	3417	3434	0.0457552	893	896	904	0.00424251	49	38	155	26	86	510346	1687830
Streptococcus pneumoniae 70585	uid59125	NC_012468	2184682	0.399722	2207633	2296134	2409779	112	672	2688	19709	19711	19715	3414	3416	3423	0.0102095	893	896	902	0.00174527	24	32	69	39	73	765372	1432629
Neisseria meningitidis Z2491	uid57819	NC_003116	2184406	0.521286	2207351	2295764	2409377	112	672	2688	19706	19708	19772	3414	3416	3428	0.0390614	893	896	903	0.00241144	49	37	127	13	99	255087	1942632
Streptococcus suis D12	uid162127	NC_017621	2183059	0.415746	2205809	2293576	2405987	111	666	2664	19870	19872	19885	3441	3443	3450	0.012391	900	903	909	0.00195087	31	22	63	34	77	672728	1523535
Streptococcus dysgalactiae equisimilis AC 2713	uid178644	NC_019042	2179445	0.397673	2202199	2289867	2402505	111	666	2664	19837	19839	19903	3435	3438	3454	0.043212	899	901	908	0.00346144	26	30	52	40	71	790123	1402530
Archaeoglobus fulgidus DSM 4304	uid57717	NC_000917	2178400	0.488749	2201145	2288861	2401498	111	666	2664	19828	19830	19848	3434	3436	3443	0.0121146	898	901	907	0.001761	12	36	64	45	66	888485	1303114
Streptococcus suis D9	uid162125	NC_017620	2177656	0.412384	2200404	2288087	2400701	111	666	2664	19821	19823	19872	3433	3435	3447	0.0302772	898	901	907	0.0023144	36	30	54	38	73	750015	1440843
Sulfolobus acidocaldarius N8	uid189027	NC_020246	2176362	0.368924	2199105	2286756	2399368	111	666	2664	19809	19811	19898	3431	3433	3450	0.0541781	898	900	907	0.00314121	15	40	285	32	79	631291	1558268
Fusobacterium nucleatum ATCC 25586	uid57885	NC_003454	2174500	0.273179	2197240	2284910	2397316	111	666	2664	19793	19794	19798	3428	3430	3437	0.00938392	897	899	905	0.00215677	50	75	295	8	103	157669	2030025
Streptococcus parasanguinis FW213	uid163997	NC_017905	2171609	0.418721	2194355	2282043	2394740	111	666	2664	19766	19768	19875	3424	3426	3445	0.0656875	896	898	906	0.00388364	23	31	68	33	78	649511	1535298
Thermotoga elfii NBRC 107921	uid227422	NC_022792	2169860	0.389593	2192606	2280296	2392850	111	666	2664	19753	19753	19776	3423	3423	3431	0.0180316	898	898	900	0.00150178	38	36	19912	110	1	2163370	19690
Petrotoga mobilis SJ95	uid58747	NC_010003	2169548	0.343383	2192303	2280005	2392604	111	666	2664	19748	19750	19796	3421	3423	3432	0.0289427	895	898	903	0.00222117	26	44	104	22	89	432659	1750098
Bifidobacterium asteroides PRL2011	uid176921	NC_018720	2167304	0.604168	2190037	2277723	2389952	111	666	2664	19728	19730	19750	3417	3420	3426	0.0130996	894	897	903	0.0020564	21	38	1100	34	77	667912	1512579
Streptococcus equi zooepidemicus ATCC 35246	uid162155	NC_017582	2167264	0.41899	2190014	2277682	2390061	111	666	2664	19727	19729	19821	3417	3419	3436	0.0583322	894	897	905	0.00382881	19	32	55	41	70	805451	1375017
Riemerella anatipestifer RA GD	uid162013	NC_017569	2166384	0.352159	2189129	2276829	2389345	111	666	2664	19719	19721	19820	3416	3418	3437	0.0633782	894	896	905	0.00479337	21	46	117	28	83	549774	1629809
Fervidobacterium pennivorans DSM 9078	uid78143	NC_017095	2166381	0.391114	2189130	2276829	2389347	111	666	2664	19719	19721	19819	3416	3418	3440	0.0625535	894	896	905	0.00479337	20	26	60	34	77	667585	1511999
Riemerella anatipestifer RA CH 2	uid186548	NC_020125	2166321	0.352493	2189062	2276764	2389312	111	666	2664	19719	19721	19759	3416	3418	3429	0.0237587	894	896	903	0.00298001	30	39	95	23	88	451641	1727875
Thermotoga hypogea NBRC 106472	uid227423	NC_022795	2165165	0.497728	2187911	2275601	2388155	111	666	2664	19710	19710	19811	3416	3416	3436	0.0645432	896	896	902	0.00395557	25	27	13371	110	1	2158640	19725
Riemerella anatipestifer ATCC 11845 DSM 15868	uid159857	NC_017045	2164087	0.352129	2186621	2273533	2384851	110	660	2640	19876	19878	19926	3442	3444	3456	0.0321298	900	903	909	0.00248435	22	40	111	21	89	415621	1761540
Ralstonia solanacearum CFBP2957	uid50545	NC_014309	2163376	0.668472	2185917	2272860	2384136	110	660	2640	19869	19871	19977	3441	3443	3462	0.0669237	900	903	910	0.00349291	40	48	124	19	91	375919	1800538
Streptococcus pneumoniae TIGR4	uid57857	NC_003028	2160842	0.399358	2183392	2270275	2381886	110	660	2640	19846	19849	19950	3437	3439	3460	0.0641343	899	902	909	0.00397351	25	33	282	27	83	533574	1640358
Anaerobaculum mobile DSM 13181	uid168323	NC_018024	2160700	0.482602	2183244	2270085	2381656	110	660	2640	19845	19847	19917	3437	3439	3453	0.043128	899	902	909	0.00307787	22	32	316	44	66	869543	1304241
Streptococcus agalactiae 2603V R	uid57943	NC_004116	2160267	0.358644	2182815	2269716	2381348	110	660	2640	19841	19843	19922	3436	3438	3454	0.0528099	899	902	909	0.00316977	40	24	88	27	83	533523	1639832
Streptococcus dysgalactiae equisimilis ATCC 12394	uid161979	NC_017567	2159491	0.397395	2182029	2268930	2380637	110	660	2640	19834	19836	19909	3435	3437	3456	0.0515988	899	901	909	0.00446669	28	26	78	41	69	809742	1362827
Polynucleobacter necessarius asymbioticus QLW P1DMWA 1	uid58611	NC_009379	2159490	0.451073	2182035	2268909	2380582	110	660	2640	19834	19836	19907	3435	3437	3454	0.0489462	899	901	909	0.00384501	26	21	124	35	75	691319	1481256
Coxiella burnetii Dugway 5J108 111	uid58629	NC_009727	2158758	0.426917	2181295	2268154	2379791	110	660	2640	19827	19829	19938	3434	3436	3460	0.0723388	898	901	908	0.00477724	22	25	53	34	76	671362	1500473
Acidimicrobium ferrooxidans DSM 10331	uid59215	NC_013124	2158157	0.687026	2180690	2267597	2379150	110	660	2640	19822	19824	19882	3433	3435	3449	0.0388954	898	901	908	0.0028097	43	45	176	14	96	276330	1894900
Calditerrivibrio nitroreducens DSM 19672	uid60821	NC_014758	2157835	0.3597	2180371	2267218	2378646	110	660	2640	19819	19821	19886	3432	3435	3446	0.0384794	898	901	907	0.0018943	27	46	119	26	84	513103	1657808
Riemerella anatipestifer ATCC 11845 DSM 15868	uid60727	NC_014738	2155121	0.352244	2177662	2264553	2375961	110	660	2640	19794	19796	19898	3428	3431	3449	0.0614242	897	899	907	0.0042188	23	42	152	31	79	611015	1557187
Chlorobium tepidum TLS	uid57897	NC_002932	2154946	0.568675	2177472	2264378	2375801	110	660	2640	19793	19795	19833	3428	3430	3438	0.0263505	897	899	906	0.00288531	16	31	86	35	75	689816	1478196
Neisseria gonorrhoeae TCDC NG08107	uid161097	NC_017511	2154835	0.528809	2177375	2264218	2375684	110	660	2640	19792	19794	19829	3428	3430	3439	0.0251907	897	899	905	0.00278404	32	48	119	29	81	571529	1596386
Neisseria gonorrhoeae FA 1090	uid57611	NC_002946	2153922	0.530163	2176459	2263411	2374935	110	660	2640	19784	19785	19788	3427	3429	3435	0.00857749	897	899	905	0.00173615	31	41	185	17	93	334905	1832094
Streptococcus parasanguinis ATCC 15912	uid49313	NC_015678	2153652	0.419812	2176198	2263060	2374705	110	660	2640	19781	19783	19847	3426	3428	3443	0.0437368	896	899	906	0.00325907	30	37	300	27	83	531823	1634915
Sulfurimonas autotrophica DSM 16294	uid53043	NC_014506	2153198	0.354507	2175738	2262613	2374218	110	660	2640	19777	19779	19829	3425	3428	3440	0.0344103	896	899	905	0.00316977	21	49	138	24	86	472631	1693647
Streptococcus dysgalactiae equisimilis RE378	uid176684	NC_018712	2151145	0.397275	2173697	2260641	2372279	110	660	2640	19758	19760	19846	3422	3425	3441	0.0540578	895	898	905	0.0035134	27	24	45	41	69	806635	1357602
Streptococcus equi zooepidemicus	uid59261	NC_012470	2149868	0.417812	2172409	2259361	2370938	110	660	2640	19747	19749	19767	3420	3423	3429	0.0134772	895	898	903	0.00141756	26	28	94	38	72	747208	1415741
Streptococcus iniae SF1	uid206041	NC_021314	2149844	0.369594	2172383	2259283	2370724	110	660	2640	19746	19748	19853	3420	3423	3444	0.0665274	895	898	906	0.00423578	27	39	86	28	82	550545	1612378
Agrobacterium H13 3	uid63403	NC_015508	2148289	0.588548	2170835	2257747	2369156	110	660	2640	19732	19734	19823	3418	3420	3438	0.0565928	894	897	905	0.00423578	31	30	49	31	79	609182	1552193
Deinococcus proteolyticus MRP	uid63399	NC_015161	2147060	0.665641	2169596	2256497	2367923	110	660	2640	19721	19723	19795	3416	3418	3435	0.0443113	894	896	903	0.00440195	22	59	173	14	96	274920	1885216
Streptococcus mitis B6	uid46097	NC_013853	2146611	0.402324	2169153	2256040	2367478	110	660	2640	19717	19719	19781	3415	3418	3433	0.039307	894	896	903	0.00406282	27	30	42	34	76	667522	1492171
Mobiluncus curtisii ATCC 43063	uid49695	NC_014246	2146480	0.557532	2169023	2255925	2367473	110	660	2640	19716	19718	19759	3415	3418	3429	0.0260874	894	896	902	0.00267894	21	19	59	55	55	1079813	1079750
Streptococcus suis BM407	uid59321	NC_012926	2146229	0.413177	2168773	2255599	2367171	110	660	2640	19714	19716	19726	3415	3417	3424	0.0121304	894	896	902	0.0021094	24	28	60	39	71	765570	1393743
Streptococcus pneumoniae ST556	uid162191	NC_017769	2145902	0.399718	2168438	2255337	2366901	110	660	2640	19711	19713	19725	3414	3417	3423	0.00816553	893	896	902	0.00119806	22	30	124	38	72	745821	1413157
Lactobacillus helveticus H10	uid162017	NC_017467	2145899	0.370159	2168450	2255385	2366995	110	660	2640	19711	19713	19722	3414	3417	3423	0.00857749	893	896	902	0.00230451	34	39	63	24	86	471043	1687947
Lactobacillus reuteri TD1	uid213089	NC_021872	2145445	0.390168	2167983	2254879	2366410	110	660	2640	19706	19708	19815	3414	3416	3435	0.0645096	893	896	903	0.00382629	26	28	301	35	75	686862	1471661
Neisseria meningitidis alpha14	uid61649	NC_013016	2145295	0.522583	2167826	2254714	2366308	110	660	2640	19705	19707	19772	3413	3416	3429	0.0434732	893	896	903	0.00200474	36	42	126	10	100	196207	1962159
Eubacterium eligens ATCC 27750	uid59171	NC_012778	2144190	0.379426	2166523	2252671	2362998	109	654	2616	19874	19876	19917	3442	3444	3453	0.0268553	900	903	909	0.00222938	32	32	68	29	80	573946	1583203
Streptococcus parauberis KCTC 11537	uid67355	NC_015558	2143887	0.357643	2166221	2252313	2362717	109	654	2616	19871	19873	19937	3441	3443	3457	0.0441384	900	903	910	0.00253613	30	35	132	23	86	455098	1701749
Streptococcus pneumoniae INV104	uid162039	NC_017591	2142122	0.398868	2164455	2250542	2361109	109	654	2616	19855	19857	19900	3438	3441	3450	0.0265042	899	902	908	0.00209414	23	40	451	34	75	672215	1482866
Streptococcus oligofermentans AS 1 3089	uid201429	NC_021175	2142100	0.423222	2164434	2250441	2360082	109	654	2616	19856	19857	19880	3439	3441	3447	0.0184263	900	902	906	0.00152934	25	29	67	34	75	672198	1482862
Streptococcus salivarius 57 I	uid162151	NC_017594	2138805	0.401751	2161139	2247293	2357885	109	654	2616	19824	19826	19932	3433	3436	3457	0.0641599	898	901	909	0.00482107	30	28	90	31	78	612056	1539709
Streptococcus agalactiae 09mas018883	uid208674	NC_021485	2138694	0.357701	2161019	2247136	2357632	109	654	2616	19823	19825	19928	3433	3435	3455	0.0681765	898	901	909	0.00354564	26	38	107	28	81	552687	1598958
Streptococcus suis SC070731	uid193769	NC_020526	2138568	0.414598	2160890	2246950	2357423	109	654	2616	19822	19824	19910	3433	3435	3451	0.0532948	898	901	909	0.00322162	28	26	59	39	70	769776	1381740
Methanosalsum zhilinae DSM 4017	uid68249	NC_015676	2138444	0.393849	2160783	2246895	2357359	109	654	2616	19821	19823	19894	3433	3435	3449	0.0453421	898	901	907	0.00262116	21	33	122	35	74	690795	1460614
Brucella pinnipedialis B2 94	uid71131	NC_015857	2138342	0.575209	2160674	2246800	2357359	109	654	2616	19820	19822	19901	3433	3435	3453	0.0530967	898	901	908	0.00352496	18	33	39	43	66	848638	1302662
Acidianus hospitalis W1	uid66875	NC_015518	2137654	0.343592	2159991	2246117	2356685	109	654	2616	19814	19816	19862	3432	3434	3444	0.0315834	898	900	907	0.00132445	27	42	166	21	88	414376	1736241
Streptococcus suis JS14	uid162095	NC_017618	2137435	0.41473	2159763	2245877	2356307	109	654	2616	19812	19814	19857	3431	3434	3444	0.0279658	898	900	906	0.00273043	25	33	140	34	75	670749	1479640
Aggregatibacter actinomycetemcomitans ANH9381	uid80743	NC_016513	2136808	0.446947	2159143	2245267	2355563	109	654	2616	19806	19808	19878	3430	3433	3450	0.0459067	897	900	907	0.0041356	30	21	97	36	73	710060	1439709
Thermotoga lettingae TMO	uid58419	NC_009828	2135342	0.389304	2157666	2243786	2354184	109	654	2616	19793	19795	19816	3428	3430	3437	0.013772	897	899	905	0.00256479	19	25	67	38	71	748935	1399357
Veillonella parvula DSM 2008	uid41927	NC_013520	2132142	0.388615	2154474	2240596	2351230	109	654	2616	19763	19765	19858	3423	3425	3443	0.0600892	896	898	906	0.00429171	26	33	88	36	73	708438	1436662
Streptococcus pneumoniae AP200	uid52453	NC_014494	2130580	0.397511	2152916	2238982	2349485	109	654	2616	19749	19751	19807	3421	3423	3438	0.0384083	895	898	904	0.00291178	21	35	82	33	76	648947	1494595
Streptococcus pneumoniae SPNA45	uid174986	NC_018594	2129934	0.400298	2152268	2238319	2348744	109	654	2616	19743	19745	19810	3420	3422	3435	0.0408601	895	897	904	0.00256479	17	34	57	31	78	609427	1533467
Ammonifex degensii KC4	uid41053	NC_013385	2129237	0.598123	2151569	2237664	2347978	109	654	2616	19737	19739	19760	3419	3421	3428	0.0167627	895	897	903	0.00162211	14	29	140	34	75	668205	1473990
Lactobacillus helveticus R0052	uid174439	NC_018528	2129206	0.370151	2151537	2237655	2348039	109	654	2616	19736	19738	19838	3419	3421	3440	0.0644694	895	897	905	0.00386141	36	25	103	37	72	727129	1415034
Streptococcus agalactiae A909	uid57935	NC_007432	2127839	0.358427	2150174	2236305	2346650	109	654	2616	19724	19726	19765	3417	3419	3430	0.0257423	894	897	904	0.00310611	22	39	86	30	79	589211	1551589
Orientia tsutsugamushi Boryong	uid61621	NC_009488	2127051	0.307209	2149382	2235510	2346003	109	654	2616	19717	19719	19735	3415	3418	3425	0.0132521	894	896	902	0.00232566	32	44	154	17	92	333763	1806245
Brucella melitensis M5 90	uid158855	NC_017246	2126451	0.574919	2148779	2234846	2345322	109	654	2616	19711	19713	19783	3414	3417	3433	0.0405148	893	896	903	0.00324423	22	37	78	32	77	628061	1511344
Brucella melitensis M28	uid158857	NC_017244	2126133	0.574945	2148461	2234587	2345165	109	654	2616	19708	19710	19789	3414	3416	3436	0.0523864	893	896	903	0.00422304	22	30	55	29	80	569086	1570001
Lactobacillus delbrueckii bulgaricus ND02	uid60621	NC_014727	2125753	0.498594	2148085	2234267	2344904	109	654	2616	19705	19707	19731	3413	3416	3422	0.0166225	893	896	901	0.00202313	29	32	122	30	79	588628	1550083
Brucella melitensis ATCC 23457	uid59241	NC_012441	2125701	0.574957	2148024	2234206	2344755	109	654	2616	19704	19706	19789	3413	3416	3436	0.0529422	893	896	903	0.00422304	26	43	91	27	82	529738	1608912
Zymomonas mobilis NCIMB 11163	uid41019	NC_013355	2124771	0.471112	2146898	2232210	2341533	108	648	2592	19876	19878	19954	3442	3444	3459	0.048765	900	903	909	0.00291331	29	26	69	26	82	514664	1622946
Brucella abortus bv 1 9 941	uid58019	NC_006932	2124241	0.57498	2146367	2231624	2340932	108	648	2592	19871	19873	19958	3441	3443	3460	0.0569547	900	903	911	0.00349426	31	34	116	26	82	514462	1622617
Brucella abortus A13334	uid83615	NC_016795	2123773	0.575078	2145913	2231228	2340499	108	648	2592	19867	19869	19919	3440	3443	3456	0.0353192	900	902	909	0.00355761	33	29	66	29	79	573710	1562915
Brucella abortus S19	uid58873	NC_010742	2122487	0.575044	2144614	2229931	2339558	108	648	2592	19855	19857	19918	3438	3441	3454	0.0419555	899	902	909	0.00331944	31	36	58	31	77	612902	1522424
Brucella melitensis biovar Abortus 2308	uid62937	NC_007618	2121359	0.57499	2143494	2228807	2338282	108	648	2592	19845	19847	19858	3437	3439	3446	0.0111368	899	902	908	0.00133672	27	21	78	32	76	632341	1501865
Pyrobaculum arsenaticum DSM 13514	uid58409	NC_009376	2121076	0.553892	2143198	2228477	2338003	108	648	2592	19842	19844	19897	3436	3439	3453	0.0347061	899	902	907	0.0024098	17	25	216	44	64	869345	1264565
Streptococcus pneumoniae JJA	uid59121	NC_012466	2120234	0.399869	2142358	2227635	2337159	108	648	2592	19834	19836	19912	3435	3437	3454	0.0526231	899	901	909	0.00413807	24	29	365	28	80	552994	1580076
Prevotella intermedia 17	uid163151	NC_017861	2119790	0.433797	2141915	2227209	2336780	108	648	2592	19830	19832	19895	3434	3437	3451	0.0379873	898	901	908	0.0030138	26	25	83	31	77	612126	1520501
Brucella ceti TE10759 12	uid229880	NC_022905	2117718	0.575081	2139841	2225145	2334623	108	648	2592	19811	19813	19855	3431	3433	3445	0.0300266	898	900	907	0.00359922	28	24	91	31	77	611542	1519011
Brucella melitensis NI	uid158853	NC_017248	2117717	0.575117	2139843	2225089	2334453	108	648	2592	19811	19813	19855	3431	3433	3445	0.0279703	898	900	906	0.00255962	23	28	54	30	78	591808	1538747
Brucella ceti TE28753 12	uid229879	NC_022907	2117507	0.574919	2139630	2224945	2334421	108	648	2592	19809	19811	19858	3431	3433	3445	0.0363181	898	900	907	0.00359922	31	24	72	31	77	611468	1518874
Brucella melitensis bv 1 16M	uid57735	NC_003317	2117144	0.575041	2139266	2224607	2333976	108	648	2592	19806	19808	19816	3430	3433	3439	0.00772201	897	900	906	0.00163714	25	32	107	32	76	631102	1498876
Brucella microti CCM 4915	uid59319	NC_013119	2117050	0.575719	2139181	2224523	2333885	108	648	2592	19805	19807	19830	3430	3432	3442	0.0206627	897	900	906	0.00261714	29	34	60	25	83	493021	1636872
Waddlia chondrophila WSU 86 1044	uid49531	NC_014225	2116312	0.440532	2138436	2223766	2333122	108	648	2592	19798	19800	19842	3429	3431	3444	0.0317261	897	900	906	0.00253036	18	23	36	43	65	847701	1281447
[truncated: 3,054 more rows]

## Sheet: Worksheet C
Table_S3: Prevalence of assembly constraints using equidistant partitioning with overlap optimization by the Genome Partitioner algorithm
[truncated: 4,969 more rows]
